# Supplementary material for: Causal relationship between inflammatory factors and cerebral small vessel disease: Univariate, multivariate, and summary‐data‐based mendelian randomization analysis
Source: Brain Behav. 2024 Feb 10;14(2):e3399. doi: 10.1002/brb3.3399 (PMC10858724; doi:10.1002/brb3.3399)
Supplement: Supplementary file 3 — Table S1 Data source of exposure instruments (inflammatory related indicators). Table S2 Data source of outcome instruments (CSVD markers). Table S3 Significant estimate results of mendelian randomization studies. Table S4 Details for significant SNP affecting inflammatory proteins levels and CSVD markers. Table S5 eQTL probes identified in the SMR analysis for whole blood tissue. Table S6 eQTL probes identified in the SMR analysis for brain tissue. Table S7 mQTL probes identified in the SMR analysis for whole blood tissue. Table S8 mQTL probes identified in the SMR analysis for brain tissue. [file BRB3-14-e3399-s002.xlsx]

## Sheet: Table list
Supplement table lists
Table S1	Data source of exposure instruments (inflammatory related indicators).
Table S2	Data source of outcome instruments (CSVD markers).
Table S3	Significant estimate results of Mendelian randomization studies.
Table S4	Details for significant SNP affecting inflammatory proteins levels and CSVD markers.
Table S5	eQTL probes identified in the SMR analysis for whole blood tissue.
Table S6	eQTL probes identified in the SMR analysis for brain tissue.
Table S7	mQTL probes identified in the SMR analysis for whole blood tissue.
Table S8	mQTL probes identified in the SMR analysis for brain tissue.

## Sheet: Table S1
Table S1. Data source of exposure instruments (inflammatory-related indicators).
GWASID	Trait	Year	Sample size	Number of SNPs	Ancestry	PubMed ID
ebi-a-GCST90011997	CD40 ligand levels	2020	21758	13106328	European	33067605
ieu-b-35	C-Reactive protein level	2018	204402	2414379	European	30388399
prot-a-2665	E-selectin levels	2018	3301	10534735	European	29875488
ebi-a-GCST90012000	E-selectin levels	2020	21758	13131998	European	33067605
ebi-a-GCST90010258	E-selectin levels	2020	1323	18221903	European	33303764
GCST90237395	E-selectin levels	2022	466	10572788	African American or Afro-Caribbean GWAS	35870639
GCST009572	E-selectin levels	2014	1005	4840819	European	25147954
GCST90161802	E-selectin levels	2022	2935	10004359	Greater Middle Eastern	36168886
GCST90240989	E-selectin levels	2018	3301	14870896	European	29875488
prot-a-1414	Gamma-interferon-inducible protein 16	2018	3301	10534735	European	29875488
prot-a-1397	Intercellular adhesion molecule 1	2018	3301	10534735	European	29875488
GCST90237630	Intercellular adhesion molecule 1	2022	466	14870896	African American or Afro-Caribbean	35870639
GCST90162054	Intercellular adhesion molecule 1	2022	2935	100004359	Greater Middle Eastern	36168886
prot-a-1426	Interferon alpha/beta receptor 1	2018	3301	10534735	European	29875488
prot-a-1418	Interferon alpha-10	2018	3301	10534735	European	29875488
prot-a-1420	Interferon alpha-14	2018	3301	10534735	European	29875488
prot-a-1421	Interferon alpha-4	2018	3301	10534735	European	29875488
prot-a-1422	Interferon alpha-5	2018	3301	10534735	European	29875488
prot-a-1423	Interferon alpha-6	2018	3301	10534735	European	29875488
prot-a-1424	Interferon alpha-7	2018	3301	10534735	European	29875488
prot-a-1425	Interferon alpha-8	2018	3301	10534735	European	29875488
prot-a-1427	Interferon beta	2018	3301	10534735	European	29875488
prot-a-1428	Interferon gamma	2018	3301	10534735	European	29875488
ebi-a-GCST004456	Interferon gamma levels	2016	7701	9785363	European	27989323
prot-a-1430	Interferon gamma receptor 1	2018	3301	10534735	European	29875488
prot-a-1431	Interferon gamma receptor 2	2018	3301	10534735	European	29875488
ebi-a-GCST004440	Interferon gamma-induced protein 10 levels	2016	3685	9576881	European	27989323
prot-a-1437	Interferon lambda receptor 1	2018	3301	10534735	European	29875488
prot-a-1434	Interferon lambda-1	2018	3301	10534735	European	29875488
prot-a-1436	Interferon lambda-2	2018	3301	10534735	European	29875488
prot-a-1438	Interferon omega-1	2018	3301	10534735	European	29875488
prot-a-1566	Interferon regulatory factor 1	2018	3301	10534735	European	29875488
prot-a-1568	Interferon regulatory factor 2	2018	3301	10534735	European	29875488
prot-a-1569	Interferon regulatory factor 4	2018	3301	10534735	European	29875488
prot-a-1570	Interferon regulatory factor 6	2018	3301	10534735	European	29875488
prot-a-1571	Interferon regulatory factor 9	2018	3301	10534735	European	29875488
prot-a-1416	Interferon-induced protein with tetratricopeptide repeats 2	2018	3301	10534735	European	29875488
prot-a-1417	Interferon-induced protein with tetratricopeptide repeats 3	2018	3301	10534735	European	29875488
GCST90162097	interleukin 5 receptor subunit alpha measurement	2022	2935	100004359	Greater Middle Eastern	36168886
prot-a-1547	Interleukin enhancer-binding factor 3	2018	3301	10534735	European	29875488
prot-a-1494	Interleukin-1 alpha	2018	3301	10534735	European	29875488
prot-a-1495	Interleukin-1 beta	2018	3301	10534735	European	29875488
ebi-a-GCST90010226	Interleukin-1 receptor type 1 levels	2020	1323	18221903	European	33303764
ebi-a-GCST90010227	Interleukin-1 receptor type 2 levels	2020	1323	18221903	European	33303764
ebi-a-GCST90010143	Interleukin-1 receptor-like 2 levels	2020	1301	18166693	Euroupean	33303764
ebi-a-GCST90019426	Interleukin-1 receptor-like 2 levels	2018	10708	15567605	Euroupean	33328453
GCST90161579	Interleukin-1 receptor-like 2 levels	2022	2935	100004359	Greater Middle Eastern	36168886
ebi-a-GCST90010142	Interleukin-1-receptor antagonist levels	2020	1301	18166693	European	33303764
ebi-a-GCST004455	Interleukin-2 levels	2016	3475	9512914	European	27989323
ebi-a-GCST004454	Interleukin-2 receptor antagonist levels	2016	3677	9583519	European	27989323
prot-a-1525	Interleukin-3	2018	3301	10534735	European	29875488
prot-a-1530	Interleukin-3 receptor subunit alpha	2018	3301	10534735	Euroupean	29875488
GCST90087655	interleukin-3 receptor subunit alpha measurement	2022	5362		European	35078996
prot-a-1532	Interleukin-4	2018	3301	10534735	European	29875488
prot-a-1533	Interleukin-4 receptor subunit alpha	2018	3301	10534735	European	29875488
prot-a-1534	Interleukin-5	2018	3301	10534735	European	29875488
prot-a-1537	Interleukin-5 receptor subunit alpha	2018	3301	10534735	Euroupean	29875488
ebi-a-GCST90012005	Interleukin-6 levels	2020	21758	11782139	European	33067605
prot-a-1540	Interleukin-6 receptor subunit alpha	2018	3301	10534735	European	29875488
prot-a-1541	Interleukin-6 receptor subunit alpha	2018	3301	10534735	European	29875488
GCST90237561	Interleukin-6 receptor subunit alpha	2022	466	14870896	African American or Afro-Caribbean	35870639
GCST90161983	Interleukin-6 receptor subunit alpha	2022	2935	100004359	Greater Middle Eastern	36168886
ebi-a-GCST90012025	Interleukin-6 receptor subunit alpha levels	2020	21758	13137746	European	33067605
ebi-a-GCST90010229	Interleukin-6 receptor subunit alpha levels	2020	1323	18221903	European	33303764
ebi-a-GCST90019398	Interleukin-6 receptor subunit alpha measurement	2020	10708	15567835	European	33328453
prot-a-1543	Interleukin-7	2018	3301	10534735	European	29875488
prot-a-1544	Interleukin-7 receptor subunit alpha	2018	3301	10534735	European	29875488
ebi-a-GCST90011994	Interleukin-8 levels	2020	21758	12717989	European	33067605
prot-a-1545	Interleukin-9	2018	3301	10534735	European	29875488
prot-a-1464	Interleukin-10	2018	3301	10534735	European	29875488
ebi-a-GCST90000472	Interleukin-10 receptor B levels	2020	982	7883894	European	32641083
prot-a-1466	Interleukin-11	2018	3301	10534735	European	29875488
prot-a-1467	Interleukin-11 receptor subunit alpha	2018	3301	10534735	European	29875488
prot-a-1468	Interleukin-12	2018	3301	10534735	European	29875488
ebi-a-GCST004439	Interleukin-12p70 levels	2016	8270	9799886	European	27989323
prot-a-1475	Interleukin-13	2018	3301	10534735	European	29875488
ebi-a-GCST004430	Interleukin-16 levels	2016	3483	9551485	European	27989323
ebi-a-GCST004442	Interleukin-17 levels	2016	7760	9786653	European	27989323
ebi-a-GCST90010224	Interleukin-17 receptor A levels	2020	1323	18221903	European	33303764
prot-a-1487	Interleukin-17 receptor B	2018	3301	10534735	European	29875488
prot-a-1488	Interleukin-17 receptor C	2018	3301	10534735	European	29875488
prot-a-1489	Interleukin-17 receptor D	2018	3301	10534735	European	29875488
prot-a-1482	Interleukin-17A	2018	3301	10534735	European	29875488
prot-a-1483	Interleukin-17C	2018	3301	10534735	European	29875488
ebi-a-GCST90010140	Interleukin-17D levels	2020	1299	18166054	European	33303764
prot-a-1485	Interleukin-17F	2018	3301	10534735	European	29875488
GCST90274803	Interleukin-18 levels	2023	14744	12958300	Trans-ancestry	37563310
prot-b-21	Interleukin-18 levels	2018	3394	5270646	European	28369058
ebi-a-GCST90010141	Interleukin-18 levels	2020	1301	18166693	European	33303764
ebi-a-GCST90012024	Interleukin-18 levels	2020	21758	13102515	European	33067605
ebi-a-GCST004441	Interleukin-18 levels	2016	3636	9785222	European	27989323
ebi-a-GCST90000475	interleukin-18 receptor 1 levels	2020	982	7883875	European	32641083
ebi-a-GCST90010225	Interleukin-18-binding protein levels	2020	1323	18221903	European	33303764
prot-a-1493	Interleukin-19	2018	3301	10534735	European	29875488
prot-a-1505	Interleukin-20	2018	3301	10534735	European	29875488
prot-a-1506	Interleukin-21	2018	3301	10534735	European	29875488
prot-a-1507	Interleukin-22	2018	3301	10534735	European	29875488
prot-a-1511	Interleukin-22 receptor subunit alpha-2	2018	3301	10534735	Euroupean	29875488
GCST90090699	interleukin-22 receptor subunit alpha-2 measurement	2022	5362	7506463	European	35078996
prot-a-1471	Interleukin-23	2018	3301	10534735	European	29875488
prot-a-1513	Interleukin-23 receptor	2018	3301	10534735	European	29875488
prot-a-1514	Interleukin-24	2018	3301	10534735	European	29875488
prot-a-1515	Interleukin-25	2018	3301	10534735	European	29875488
ebi-a-GCST90010144	Interleukin-27	2020	1301	18166693	European	33303764
prot-a-1521	Interleukin-31	2018	3301	10534735	European	29875488
prot-a-1523	Interleukin-32	2018	3301	10534735	European	29875488
prot-a-1524	Interleukin-34	2018	3301	10534735	European	29875488
prot-a-1526	Interleukin-36 alpha	2018	3301	10534735	European	29875488
prot-a-1527	Interleukin-36 beta	2018	3301	10534735	European	29875488
prot-a-1528	Interleukin-36 gamma	2018	3301	10534735	European	29875488
prot-a-1529	Interleukin-37	2018	3301	10534735	European	29875488
prot-a-2666	L-Selectin	2018	3301	10534735	European	29875488
ebi-a-GCST004435	Monokine induced by gamma interferon levels	2016	3685	9579894	European	27989323
prot-a-341	Procalcitonin	2018	3301	10534735	European	29875488
ebi-a-GCST90012049	Pro-interleukin-16 levels	2020	21758	13102566	European	33067605
prot-a-2667	P-selectin	2018	3301	10534735	European	29875488
GCST90233160	P-selectin glycoprotein ligand 1	2022	466	14870896	African American or Afro-Caribbean	35870639
prot-a-2668	P-selectin glycoprotein ligand 1	2018	3301	10534735	European	29875488
ebi-a-GCST90012046	P-selectin glycoprotein ligand 1 levels	2020	21758	13020699	European	33067605
ebi-a-GCST90010165	P-selectin glycoprotein ligand 1 levels	2020	1301	18166693	European	33303764
prot-c-3470_1_2	sE-Selectin	2019	3080	501428	European	28240269
prot-b-18	TNF receptor superfamily member 10b	2018	3394	5270646	European	28369058
prot-b-83	TNF receptor superfamily member 11b	2018	3394	5270646	European	28369058
prot-b-42	TNF receptor superfamily member 1B	2018	3394	5270646	European	28369058
prot-a-3096	TNF receptor-associated factor 4	2018	3301	10534735	European	29875488
prot-c-2654_19_1	TNF sR-I	2019	3080	501428	European	28240269
prot-b-27	TNF superfamily member 10	2018	3394	5270646	European	28369058
prot-b-12	TNF superfamily member 11	2018	3394	5270646	European	28369058
prot-b-24	TNF superfamily member 14	2018	3394	5270646	European	28369058
ebi-a-GCST90012044	TNF-related activation-induced cytokine levels	2020	21758	12713951	European	33067605
ebi-a-GCST90012011	TNF-related apoptosis-inducing ligand levels	2020	21758	12379428	European	33067605
GCST004424	TNF-related apoptosis-inducing ligand levels	2016	8186	9904949	European	27989323
GCST90274843	TNF-related apoptosis-inducing ligand levels	2023	14735	12957572	European	37563310
ebi-a-GCST90012021	TNF-related apoptosis-inducing ligand receptor 2 levels	2020	21758	13102960	European	33067605
prot-c-3722_49_2	TNF-α	2019	3080	501428	European	28240269
prot-a-2982	Toll/interleukin-1 receptor domain-containing adapter protein	2018	3301	10534735	European	29875488
prot-c-2967_8_1	VCAM-1	2019	1000	501428	European	28240269
prot-a-1501	X-linked interleukin-1 receptor accessory protein-like 2	2018	3301	10534735	European	29875488

## Sheet: Table S2
Table S2. Data source of outcome instruments (CSVD markers).
Trait	Year	Sample size	Category	Ancestry	PubMed ID
Small vessel stroke	2018	520000	Binary	Trans-ancestry	29531354
logWMHnorm	2020	42310	Continuous	European	32358547
Fractional anisotropy	2020	17663	Continuous	European	32358547
Mean diffusivity	2020	17467	Continuous	European	32358547
Cerebral microbleeds, any brain region	2020	25862	Binary	Trans-ancestry	32913026
Cerebral Microbleeds, deep brain region	2020	25862	Binary	Trans-ancestry	32913026
Cerebral Microbleeds, lobar brain region	2020	25862	Binary	Trans-ancestry	32913026
Extensive white matter perivascular space burden	2023	28492	Binary	Trans-ancestry	37069360
Extensive basal ganglia perivascular space burden	2023	28584	Binary	Trans-ancestry	37069360
Extensive hippocampal perivascular space burden	2023	28655	Binary	Trans-ancestry	37069360

## Sheet: Table S3
Table S3. Details for Mendelian randomization studies with significant estimate results.
			IVW									Weighted Median						MR-EGGER
exposure	id_exposure	outcome	nsnp	ivw_b	ivw_se	ivw_p	ivw_or	ivw_orlci95	ivw_oruci95	q_ivw	qval_ivw	wm_b	wm_se	wm_p	wm_or	wm_orlci95	wm_oruci95	egger_b	egger_se	egger_p	egger_or	egger_orlci95	egger_oruci95	q_egger	qval_egger	intercept	ple_p
TNF-related apoptosis-inducing ligand	ebi-a-GCST90012011	Small vessel stroke	8	0.143058	0.0590745	0.0154501	1.1538	1.02765	1.29543	6.73065	0.457453	0.113695	0.0786664	0.14838	1.12041	0.960317	1.30719	0.224463	0.0974402	0.0608001	1.25165	1.03405	1.51505	5.62707	0.466233	-0.0214461	0.333942
TNF-related apoptosis-inducing ligand	GCST90274843	Small vessel stroke	8	0.204608	0.0634954	0.00127116	1.22704	1.08346	1.38966	3.8557	0.79624	0.239017	0.0816704	0.00342685	1.27	1.08214	1.49047	0.208965	0.102287	0.0870919	1.2324	1.00852	1.50599	3.85275	0.696596	-0.00103654	0.958442
Interleukin-1 receptor-like 2	GCST90161579	Small vessel stroke	2	0.177413	0.0657587	0.00697694	1.19412	1.04972	1.35839
Interleukin-1 receptor-like 2	ebi-a-GCST90019426	Small vessel stroke	3	0.255117	0.112587	0.0234545	1.29061	1.03505	1.60928	4.04369	0.132411	0.253415	0.086539	0.0034078	1.28842	1.08741	1.52658	-0.07597	0.310043	0.847023	0.926844	0.504769	1.70185	1.76667	0.183794	0.0738268	0.45972
P-selectin glycoprotein ligand 1	ebi-a-GCST90012046	Small vessel stroke	4	0.445958	0.145645	0.00219894	1.56199	1.17409	2.07803	2.68461	0.442849	0.585873	0.172726	0.000694058	1.79656	1.2806	2.5204	0.446057	0.669115	0.573614	1.56214	0.42088	5.79805	2.68461	0.261243	-9.16059e-06	0.999892
TNF-related apoptosis-inducing ligand	ebi-a-GCST90012011	Fractional anisotropy	8	0.210647	0.104159	0.0431398	1.23448	1.00652	1.51407	8.09715	0.324106	0.219748	0.118758	0.0642568	1.24576	0.987068	1.57226	0.25221	0.186397	0.224786	1.28687	0.893036	1.85437	7.9937	0.238565	-0.0116762	0.789867
E-selectin	ebi-a-GCST90012000	Cerebral microbleeds, any brain region	6	-0.1606	0.0678155	0.0178752	0.851632	0.745635	0.972698	9.00689	0.436639	-0.177604	0.0820901	0.0305007	0.837274	0.712838	0.983431	-0.198291	0.0981577	0.0780436	0.820131	0.676597	0.994116	8.67568	0.370389	0.00945013	0.59561
Interleukin-3 receptor subunit alpha	prot-a-1530	Cerebral microbleeds, any brain region	2	-0.0867628	0.0428653	0.0429618	0.916894	0.843008	0.997257
Intercellular adhesion molecule 1	prot-a-1397	Cerebral microbleeds, lobar brain region	3	-0.074554	0.0331784	0.024636	0.928157	0.86972	0.990521	2.62149	0.269619	-0.066475	0.0305101	0.0293472	0.935686	0.881373	0.993347	0.00498534	0.0601771	0.94738	1.005	0.893185	1.13081	0.346955	0.555842	-0.0845814	0.372742
Interleukin-22 receptor subunit alpha-2	prot-a-1511	Cerebral microbleeds, lobar brain region	3	0.350156	0.154304	0.0232525	1.41929	1.04888	1.92051	1.39777	0.497138	0.351741	0.187324	0.0604202	1.42154	0.984704	2.05217	0.892112	2.3213	0.766416	2.44028	0.0257932	230.873	1.32512	0.249675	-0.106396	0.853569
Pro-interleukin-16	ebi-a-GCST90012049	Cerebral microbleeds, deep brain region	2	0.888353	0.431542	0.0395367	2.43112	1.04345	5.66425
Interleukin-18	ebi-a-GCST90012024	Extensive basal ganglia perivascular space burden	8	0.024026	0.0114451	0.0357966	1.02432	1.00159	1.04755	9.30665	0.231383	0.0272588	0.0127701	0.0327953	1.02763	1.00223	1.05368	0.0234861	0.0273748	0.423864	1.02376	0.970282	1.08019	9.30589	0.157092	9.23669e-05	0.98308
E-selectin	ebi-a-GCST90012000	Extensive basal ganglia perivascular space burden	10	0.0154496	0.00695412	0.0263075	1.01557	1.00182	1.02951	8.01182	0.532956	0.0175157	0.00818574	0.0323727	1.01767	1.00147	1.03413	0.0172068	0.00938659	0.104137	1.01736	0.99881	1.03625	7.93413	0.439931	-0.000535711	0.787528
E-selectin	ebi-a-GCST90012000	Extensive white matter perivascular space burden	10	-0.0165424	0.00775446	0.0329021	0.983594	0.968757	0.998657	10.6251	0.302287	-0.0163266	0.008444	0.0531722	0.983806	0.967658	1.00022	-0.0150349	0.0110923	0.212303	0.985078	0.963892	1.00673	10.5712	0.2272	-0.0004569	0.845017
E-selectin	ebi-a-GCST90010258	Extensive white matter perivascular space burden	2	-0.0150087	0.00513314	0.00345705	0.985103	0.975242	0.995065
E-selectin	prot-a-2665	Extensive white matter perivascular space burden	2	-0.0134088	0.00397583	0.000744682	0.986681	0.979022	0.9944
Interleukin-1 receptor-like 2	ebi-a-GCST90010143	Extensive white matter perivascular space burden	2	-0.0200104	0.00874955	0.0221945	0.980189	0.963522	0.997143
Interleukin-1 receptor-like 2	ebi-a-GCST90019426	Extensive white matter perivascular space burden	3	-0.0290364	0.01251	0.0202842	0.971381	0.947853	0.995493	0.836206	0.658294	-0.0319718	0.0126193	0.0112911	0.968534	0.944872	0.992788	-0.0252796	0.0368411	0.617143	0.975037	0.907113	1.04805	0.824452	0.363882	-0.000839751	0.93125
Interleukin-1 receptor-like 2	GCST90161579	Extensive white matter perivascular space burden	2	-0.0278788	0.0105448	0.00819733	0.972506	0.952613	0.992815
Interleukin-22 receptor subunit alpha-2	prot-a-1511	Extensive white matter perivascular space burden	3	0.0303414	0.0143958	0.0350601	1.03081	1.00213	1.06031	0.165418	0.920619	0.0269141	0.0174703	0.123422	1.02728	0.992699	1.06306	0.0160007	0.182607	0.944359	1.01613	0.710412	1.45341	0.159212	0.689883	0.00280014	0.949952
Interleukin-3 receptor subunit alpha	prot-a-1530	Extensive white matter perivascular space burden	3	-0.015982	0.00576128	0.00553659	0.984145	0.973094	0.995321	2.46316	0.291832	-0.016916	0.00582375	0.00367654	0.983226	0.972067	0.994514	-0.0137198	0.0128113	0.478209	0.986374	0.961914	1.01146	2.34431	0.125741	-0.00157917	0.85901
Interleukin-3 receptor subunit alpha	GCST90087655	Extensive white matter perivascular space burden	5	-0.0159676	0.0068059	0.0189689	0.984159	0.971118	0.997375	5.42545	0.246361	-0.0180888	0.00581189	0.00185584	0.982074	0.97095	0.993325	-0.0261439	0.00964174	0.0730696	0.974195	0.955958	0.99278	3.33369	0.342981	0.00619841	0.263658
Interleukin-5 receptor subunit alpha	GCST90162097	Extensive white matter perivascular space burden	4	-0.0185412	0.00791085	0.0190901	0.98163	0.966527	0.996969	0.614231	0.893167	-0.018624	0.00894775	0.0373959	0.981548	0.964484	0.998914	-0.0246408	0.0289746	0.484658	0.97566	0.921796	1.03267	0.566345	0.75339	0.0018843	0.847084
Interleukin-5 receptor subunit alpha	prot-a-1537	Extensive white matter perivascular space burden	3	-0.0183952	0.00916224	0.0446731	0.981773	0.9643	0.999563	0.769517	0.680615	-0.0200281	0.0101513	0.0485005	0.980171	0.960862	0.999868	-0.0213131	0.0171466	0.431301	0.978912	0.94656	1.01237	0.728986	0.393212	0.000944892	0.873524
				Wald ratio
			nsnp	ivw_b	ivw_se	ivw_p	ivw_or	ivw_orlci95	ivw_oruci95
Interleukin-22 receptor subunit alpha-2	GCST90090699	Extensive white matter perivascular space burden	1	-0.0272546	0.0085971	0.00152327	0.973113	0.956854	0.98965
E-selectin	GCST009572	Extensive white matter perivascular space burden	1	-0.0272546	0.0085971	0.00152327	0.973113	0.956854	0.98965
Interleukin-18	ebi-a-GCST90010141	Extensive basal ganglia perivascular space burden	1	0.0277803	0.0131778	0.0350216	1.02817	1.00195	1.05507
E-selectin	GCST009572	Cerebral microbleeds, lobar brain region	1	-0.170296	0.0835931	0.0416301	0.843415	0.715955	0.993568

## Sheet: Table S4
Table S4. Details for significant SNP affecting inflammatory proteins levels and CSVD markers.
id.exposure	expoure	outcome	SNP	effect_allele	other_allele	beta.exposure	beta.outcome	se.exposure	pval.exposure	se.outcome	pval.outcome	chr	pos	Genome	Gene	Consequence	blood_eQTL	blood_mQTL	blood_pQTL	brain_eQTL	brain_mQTL	brain_pQTL
ebi-a-GCST90012000	E-selectin levels	Cerebral microbleeds, any brain region	rs11220486	A	G	-0.1088	0.0015	0.0121	2.91608e-19	0.0356	0.9661	11	126291021	GRCh37	ST3GAL4	Intron Variant	1	5	-	1	-	-
ebi-a-GCST90012000	E-selectin levels	Cerebral microbleeds, any brain region	rs12740374	T	G	-0.076	-0.0544	0.0112	1.06807e-11	0.0338	0.1073	1	109817590	GRCh37	CELSR2	3 Prime UTR Exon Variant	1	11	4	-	1	-
ebi-a-GCST90012000	E-selectin levels	Cerebral microbleeds, any brain region	rs150092813	C	T	0.1288	-0.0975	0.018	7.74105e-13	0.0709	0.1687	19	5846277	GRCh37	FUT3	5 Prime UTR Intron Variant	-	6	-	-	-	-
ebi-a-GCST90012000	E-selectin levels	Cerebral microbleeds, any brain region	rs41302673	G	T	-0.5794	0.1025	0.0151	1e-200	0.0655	0.1178	9	136270538	GRCh37	STKLD1	Missense Variant	-	-	-	1	-	-
ebi-a-GCST90012000	E-selectin levels	Cerebral microbleeds, any brain region	rs4656716	G	A	-0.1052	-0.0143	0.0102	6.85173e-25	0.0292	0.624	1	169728517	GRCh37	SELE	-	-	-	-	-	-	-
ebi-a-GCST90012000	E-selectin levels	Cerebral microbleeds, any brain region	rs79453425	A	G	0.1048	0.0162	0.019	3.32997e-08	0.0735	0.8252	11	95725083	GRCh37	MAML2	Intron Variant	-	-	-	-	-	-
ebi-a-GCST90012049	Pro-interleukin-16 levels	Cerebral microbleeds, deep brain region	rs10424405	G	A	0.1241	0.0854	0.0686	0.2129	0.0132	5.28445e-21	3	141550696	GRCh37	NLRP12	Intron Variant	-	2	31	-	-	-
ebi-a-GCST90012049	Pro-interleukin-16 levels	Cerebral microbleeds, deep brain region	rs58623354	T	G	-0.0782	-0.0939	0.054	0.08187	0.0143	4.82603e-08	3	141550696	GRCh37	GRK7	Intergenic Variant	-	-	-	-	-	-
GCST009572	E-selectin levels	Cerebral microbleeds, lobar brain region	rs507666	A	G	-0.546696	0.0931	0.0674003	5.01e-16	0.0457	0.04165	9	136149399	GRCh37	ABO	Intron Variant	4	46	7	1	1	12
prot-a-1397	Intercellular adhesion molecule 1	Cerebral microbleeds, lobar brain region	rs5030366	T	A	0.3923	-0.0275	0.1007	0.785	0.0525	7.94328e-14	19	10391009	GRCh37	ICAM1，LOC105372272	Intron Variant	-	-	-	-	-	-
prot-a-1397	Intercellular adhesion molecule 1	Cerebral microbleeds, lobar brain region	rs507666	A	G	-0.2711	0.0931	0.0457	0.04165	0.0318	1.58489e-17	9	136149399	GRCh37	ABO	Intron Variant	4	46	7	1	1	12
prot-a-1397	Intercellular adhesion molecule 1	Cerebral microbleeds, lobar brain region	rs5498	G	A	-1.1988	0.0795	0.0355	0.02532	0.0136	1e-200	19	10395683	GRCh37	ICAM1	Missense Variant	2	-	1	1	-	-
prot-a-1397	Intercellular adhesion molecule 1	Cerebral microbleeds, lobar brain region	rs5498	G	A	-1.1988	0.0795	0.0355	0.02532	0.0136	1e-200	19	10395683	GRCh37	ICAM4	2KB Upstream Variant	6	-	-	-	-	-
prot-a-1397	Intercellular adhesion molecule 1	Cerebral microbleeds, lobar brain region	rs5498	G	A	-1.1988	0.0795	0.0355	0.02532	0.0136	1e-200	19	10395683	GRCh37	LOC105372272	2KB Upstream Variant	-	-	-	-	-	-
prot-a-1511	Interleukin-22 receptor subunit alpha-2	Cerebral microbleeds, lobar brain region	rs10457655	A	G	0.2152	0.072	0.0334	1.12202e-10	0.0518	0.1648	6	137539810	GRCh37	IFNGR1	Intron Variant	2	-	-	-	-	-
prot-a-1511	Interleukin-22 receptor subunit alpha-2	Cerebral microbleeds, lobar brain region	rs1473233	C	T	-0.1895	-0.1066	0.0339	2.39883e-08	0.05	0.03305	2	8499766	GRCh37	None	-	-	-	-	-	-	-
prot-a-1511	Interleukin-22 receptor subunit alpha-2	Cerebral microbleeds, lobar brain region	rs7406661	C	T	0.1791	0.0147	0.0318	1.7378e-08	0.0556	0.7916	17	7063667	GRCh37	None	-	-	-	-	-	-	-
ebi-a-GCST90012000	E-selectin levels	Extensive basal ganglia perivascular space burden	rs10935473	T	G	-0.0775	0.0004	0.0097	1.692e-15	0.0035	0.8502	3	98416900	GRCh37	ST3GAL6	Intergenic Variant	2	-	-	1	-	-
ebi-a-GCST90012000	E-selectin levels	Extensive basal ganglia perivascular space burden	rs11065365	A	G	-0.053	-0.0029	0.0095	2.719e-08	0.0036	0.4669	12	121392040	GRCh37	HNF1A	Intergenic Variant	-	9	-	2	1	-
ebi-a-GCST90012000	E-selectin levels	Extensive basal ganglia perivascular space burden	rs11220486	A	G	-0.1088	0.0053	0.0121	2.91608e-19	0.0044	0.06621	11	126291021	GRCh37	ST3GAL4	Intron Variant	1	5	-	1	-	-
ebi-a-GCST90012000	E-selectin levels	Extensive basal ganglia perivascular space burden	rs12740374	T	G	-0.076	-0.0056	0.0112	1.06807e-11	0.0043	0.154	1	109817590	GRCh37	CELSR2	3 Prime UTR Exon Variant	1	11	4	-	1	-
ebi-a-GCST90012000	E-selectin levels	Extensive basal ganglia perivascular space burden	rs150092813	C	T	0.1288	0.0093	0.018	7.74105e-13	0.0073	0.06695	19	5846277	GRCh37	FUT3	5 Prime UTR Intron Variant	-	6	-	-	-	-
ebi-a-GCST90012000	E-selectin levels	Extensive basal ganglia perivascular space burden	rs183853102	A	T	-0.7399	-0.012	0.0258	2.40991e-180	0.0086	0.1641	9	136219062	GRCh37	SURF1	Intron Variant	-	-	1	1	-	3
ebi-a-GCST90012000	E-selectin levels	Extensive basal ganglia perivascular space burden	rs33936863	C	T	0.1294	-0.0025	0.0105	9.15377e-35	0.0036	0.5493	9	136078906	GRCh37	None	-	-	-	-	-	-	-
ebi-a-GCST90012000	E-selectin levels	Extensive basal ganglia perivascular space burden	rs41302673	G	T	-0.5794	-0.0112	0.0151	1e-200	0.0061	0.02185	9	136270538	GRCh37	STKLD1	Missense Variant	-	-	-	1	-	-
ebi-a-GCST90012000	E-selectin levels	Extensive basal ganglia perivascular space burden	rs4656716	G	A	-0.1052	-0.0008	0.0102	6.85173e-25	0.0037	0.9872	1	169728517	GRCh37	SELE	-	-	-	-	-	-	-
ebi-a-GCST90012000	E-selectin levels	Extensive basal ganglia perivascular space burden	rs79453425	A	G	0.1048	0.0093	0.019	3.32997e-08	0.0072	0.09153	11	95725083	GRCh37	MAML2	Intron Variant	-	-	-	-	-	-
ebi-a-GCST90010141	Interleukin-18 levels	Extensive basal ganglia perivascular space burden	rs385076	C	T	0.280775	0.0078	0.0414597	6.30522e-11	0.0037	0.05474	2	32489851	GRCh37	NLRC4	Intron Variant	2	12	-	4	-	-
ebi-a-GCST90012024	Interleukin-18 levels	Extensive basal ganglia perivascular space burden	rs10424405	G	A	0.236	0.0069	0.013	1.23595e-73	0.0044	0.6025	19	54321933	GRCh37	NLRP12	Intron Variant	-	2	31	-	-	-
ebi-a-GCST90012024	Interleukin-18 levels	Extensive basal ganglia perivascular space burden	rs17229943	C	A	0.1821	-0.0094	0.0279	6.40619e-11	0.0081	0.3983	5	68682536	GRCh37	RAD17	Intron Variant	-	-	-	-	-	-
ebi-a-GCST90012024	Interleukin-18 levels	Extensive basal ganglia perivascular space burden	rs385076	C	T	0.1845	0.0078	0.0118	3.19007e-55	0.0037	0.05474	2	32489851	GRCh37	NLRC4	5 Prime UTR Intron/EXON Variant	2	12	-	4	-	-
ebi-a-GCST90012024	Interleukin-18 levels	Extensive basal ganglia perivascular space burden	rs4606077	C	T	0.0881	0.0075	0.0122	4.56983e-13	0.0042	0.1821	8	144656754	GRCh37	NAPRT	3 Prime UTR Variant	1	21	-	1	-	-
ebi-a-GCST90012024	Interleukin-18 levels	Extensive basal ganglia perivascular space burden	rs547351	A	T	-0.0798	0.0059	0.0138	8.01198e-09	0.0047	0.1494	11	104883858	GRCh37	CASP5	Intron Variant	2	6	-	2	-	-
ebi-a-GCST90012024	Interleukin-18 levels	Extensive basal ganglia perivascular space burden	rs5744249	C	A	-0.2183	-0.0036	0.012	3.74369e-74	0.004	0.5961	11	112025306	GRCh37	IL18	Intron Variant	-	3	-	1	-	-
ebi-a-GCST90012024	Interleukin-18 levels	Extensive basal ganglia perivascular space burden	rs916964	G	C	-0.0738	0.0009	0.0127	6.40605e-09	0.0043	0.9552	7	26146063	GRCh37	NFE2L3	Intergenic Variant	-	-	-	-	-	-
ebi-a-GCST90012024	Interleukin-18 levels	Extensive basal ganglia perivascular space burden	rs9867857	T	C	0.0602	0.0041	0.0103	5.12e-09	0.0036	0.1139	3	156491160	GRCh37	LEKR1	Intron Variant	-	-	-	2	-	-
ebi-a-GCST90010258	E-selectin levels	Extensive white matter perivascular space burden	rs115478735	T	A	-0.857683	0.0142	0.0387515	2.24027e-68	0.0047	0.002411	9	136149711	GRCh37	ABO	Intron Variant	2	7	2	1	-	-
ebi-a-GCST90010258	E-selectin levels	Extensive white matter perivascular space burden	rs36108299	C	T	-0.763808	0.003	0.0968728	2.56212e-14	0.0112	0.8912	9	136032780	GRCh37	GBGT1	Intron Variant	-	-	-	1	-	-
ebi-a-GCST90012000	E-selectin levels	Extensive white matter perivascular space burden	rs10935473	T	G	-0.0775	-0.0055	0.0097	1.692e-15	0.0036	0.2739	3	98416900	GRCh37	ST3GAL6	Intergenic Variant	2	-	-	1	-	-
ebi-a-GCST90012000	E-selectin levels	Extensive white matter perivascular space burden	rs11065365	A	G	-0.053	0.0033	0.0095	2.719e-08	0.0037	0.7104	12	121392040	GRCh37	HNF1A	Intergenic Variant	-	9	-	2	1	-
ebi-a-GCST90012000	E-selectin levels	Extensive white matter perivascular space burden	rs11220486	A	G	-0.1088	0.0061	0.0121	2.91608e-19	0.0045	0.1835	11	126291021	GRCh37	ST3GAL4	Intron Variant	1	5	-	1	-	-
ebi-a-GCST90012000	E-selectin levels	Extensive white matter perivascular space burden	rs12740374	T	G	-0.076	0.0053	0.0112	1.06807e-11	0.0044	0.4665	1	109817590	GRCh37	CELSR2	3 Prime UTR Exon Variant	1	11	4	-	1	-
ebi-a-GCST90012000	E-selectin levels	Extensive white matter perivascular space burden	rs150092813	C	T	0.1288	0.0018	0.018	7.74105e-13	0.0075	0.5352	19	5846277	GRCh37	FUT3	5 Prime UTR Intron Variant	-	6	-	-	-	-
ebi-a-GCST90012000	E-selectin levels	Extensive white matter perivascular space burden	rs183853102	A	T	-0.7399	0.0105	0.0258	2.40991e-180	0.0088	0.1809	9	136219062	GRCh37	SURF1	Intron Variant	-	-	1	1	-	3
ebi-a-GCST90012000	E-selectin levels	Extensive white matter perivascular space burden	rs33936863	C	T	0.1294	-0.0021	0.0105	9.15377e-35	0.0036	0.928	9	136078906	GRCh37	None	-	-	-	-	-	-	-
ebi-a-GCST90012000	E-selectin levels	Extensive white matter perivascular space burden	rs41302673	G	T	-0.5794	0.0099	0.0151	1e-200	0.0063	0.316	9	136270538	GRCh37	STKLD1	Missense Variant	-	-	-	1	-	-
ebi-a-GCST90012000	E-selectin levels	Extensive white matter perivascular space burden	rs4656716	G	A	-0.1052	-0.0004	0.0102	6.85173e-25	0.0038	0.7482	1	169728517	GRCh37	SELE	-	-	-	-	-	-	-
ebi-a-GCST90012000	E-selectin levels	Extensive white matter perivascular space burden	rs79453425	A	G	0.1048	-0.017	0.019	3.32997e-08	0.0074	0.06058	11	95725083	GRCh37	MAML2	Intron Variant	-	-	-	-	-	-
GCST009572	E-selectin levels	Extensive white matter perivascular space burden	rs507666	A	G	-0.546696	0.0149	0.0047	0.002186	0.0674003	5.01e-16	9	136149399	GRCh37	ABO	Intron Variant	4	46	7	1	1	12
GCST90090699	Interleukin-22 receptor subunit alpha-2	Extensive white matter perivascular space burden	rs507666	A	G	-0.546696	0.0149	0.0674003	5.01e-16	0.0047	0.002186	9	136149399	GRCh37	ABO	Intron Variant	4	46	7	1	1	12
prot-a-2665	E-selectin levels	Extensive white matter perivascular space burden	rs12288924	A	G	-0.1788	0.0063	0.0315	1.31826e-08	0.0045	0.1437	11	126286010	GRCh37	None	-	-	-	-	-	-	-
prot-a-2665	E-selectin levels	Extensive white matter perivascular space burden	rs2519093	T	C	-1.1673	0.015	0.025	1e-200	0.0047	0.002015	9	136141870	GRCh37	ABO	Intron Variant	5	46	14	1	-	12
GCST90161579	interleukin 1 receptor-like 2	Extensive white matter perivascular space burden	rs148608463	G	A	-0.162567	0.005	0.0274616	3.22e-09	0.0038	0.2748	12	121413027	GRCh37	None	-	-	-	-	-	-	-
GCST90161579	interleukin 1 receptor-like 2	Extensive white matter perivascular space burden	rs6743219	T	C	0.31315	-0.0085	0.0268678	2.16e-31	0.0037	0.01383	2	102831711	GRCh37	IL1RL2	Intron Variant	1	21	-	-	1	-
ebi-a-GCST90019426	Interleukin-1 receptor-like 2	Extensive white matter perivascular space burden	rs1169301	T	C	0.1168	-0.0034	0.0146	1.50003e-15	0.004	0.445	12	121431300	GRCh37	HNF1A	intron_variant	-	9	-	-	-	-
ebi-a-GCST90019426	Interleukin-1 receptor-like 2	Extensive white matter perivascular space burden	rs3917265	C	T	-0.256	0.0084	0.0134	8.95365e-82	0.0036	0.02077	2	102778461	GRCh37	IL1R1	intron_variant	-	-	-	1	-	-
ebi-a-GCST90019426	Interleukin-1 receptor-like 2	Extensive white matter perivascular space burden	rs41294844	A	G	0.3134	0.0034	0.055	1.239e-08	0.0143	0.5755	2	102759341	GRCh37	IL1R1	Intron Variant	-	-	-	1	-	-
ebi-a-GCST90010143	Interleukin-1 receptor-like 2 levels	Extensive white matter perivascular space burden	rs1922291	G	A	-0.357688	0.0084	0.0404678	6.64967e-17	0.0037	0.01306	2	102828817	GRCh37	IL1RL2	intron_variant	1	21	1	-	1	-
ebi-a-GCST90010143	Interleukin-1 receptor-like 2 levels	Extensive white matter perivascular space burden	rs2215944	T	G	-0.292643	0.0033	0.0467655	1.42246e-09	0.0048	0.4002	2	103308109	GRCh37	IL1RL2	downstream_gene_variant	-	-	-	-	-
prot-a-1511	Interleukin-22 receptor subunit alpha-2	Extensive white matter perivascular space burden	rs10457655	A	G	0.2152	0.0058	0.0334	1.12202e-10	0.0049	0.2304	6	137539810	GRCh37	IFNGR1	Intron Variant	2	-	-	-	-	-
prot-a-1511	Interleukin-22 receptor subunit alpha-2	Extensive white matter perivascular space burden	rs1473233	C	T	-0.1895	-0.0075	0.0339	2.39883e-08	0.0051	0.4434	2	8499766	GRCh37	None	-	-	-	-	-	-	-
prot-a-1511	Interleukin-22 receptor subunit alpha-2	Extensive white matter perivascular space burden	rs7406661	C	T	0.1791	0.0047	0.0318	1.7378e-08	0.0046	0.3017	17	7063667	GRCh37	None	-	-	-	-	-	-	-
GCST90087655	Interleukin-3 receptor subunit alpha	Extensive white matter perivascular space burden	rs118167234	C	A	-0.384204	0.0137	0.0600657	1.726e-10	0.0184	0.2593	9	136504635	GRCh37	DBH	Intron Variant	-	-	-	-	-	-
GCST90087655	Interleukin-3 receptor subunit alpha	Extensive white matter perivascular space burden	rs146798134	G	A	-0.553133	0.0012	0.0708323	6.88335e-15	0.0168	0.9414	9	136504635	GRCh37	DBH	Intron Variant	-	-	-	-	-	-
GCST90087655	Interleukin-3 receptor subunit alpha	Extensive white matter perivascular space burden	rs4794828	G	A	0.114104	0.0026	0.0177589	1.43117e-10	0.0036	0.7192	17	26717268	GRCh37	SARM1	Intron Variant	2	3	-	3	-	-
GCST90087655	Interleukin-3 receptor subunit alpha	Extensive white matter perivascular space burden	rs507666	A	G	-0.756935	0.0149	0.025677	3.91742e-177	0.0047	0.002186	9	136149399	GRCh37	ABO	Intron Variant	4	46	7	1	1	12
GCST90087655	Interleukin-3 receptor subunit alpha	Extensive white matter perivascular space burden	rs75926833	T	C	0.429678	0.0199	0.064682	3.37987e-11	0.015	0.4104	9	135866940	GRCh37	GFI1B	Intron Variant	-	-	-	-	-	-
prot-a-1530	Interleukin-3 receptor subunit alpha	Extensive white matter perivascular space burden	rs2519093	T	C	-0.8577	0.015	0.0286	8.31764e-198	0.0047	0.002015	9	136141870	GRCh37	ABO	Intron Variant	5	46	14	1	-	12
prot-a-1530	Interleukin-3 receptor subunit alpha	Extensive white matter perivascular space burden	rs3128759	T	C	-0.1487	0.0041	0.0254	4.89779e-09	0.0037	0.1755	6	31885930	GRCh37	C2	Intron Variant	-	-	-	-	-	-
prot-a-1530	Interleukin-3 receptor subunit alpha	Extensive white matter perivascular space burden	rs41307428	T	C	0.6313	0.0098	0.0807	5.01187e-15	0.0135	0.7699	9	136336804	GRCh37	SLC2A6	3 Prime UTR Variant	-	-	-	1	-	-
GCST90162097	Interleukin-5 receptor subunit alpha	Extensive white matter perivascular space burden	rs340829	G	T	0.256115	-0.0038	0.0270961	3.32e-21	0.0037	0.4662	3	3108242	GRCh37	IL5RA	3 Prime UTR Variant	-	-	-	-	-	-
GCST90162097	Interleukin-5 receptor subunit alpha	Extensive white matter perivascular space burden	rs4792800	G	A	0.225139	-0.001	0.0381391	3.57e-09	0.006	0.7306	17	16845167	GRCh37	TNFRSF17	-	-	-	-	-	-	-
GCST90162097	Interleukin-5 receptor subunit alpha	Extensive white matter perivascular space burden	rs7644398	G	A	-0.227705	0.0067	0.0365106	4.47e-10	0.0051	0.2676	3	3160242	GRCh37	None	-	-	-	-	-	-	-
GCST90162097	Interleukin-5 receptor subunit alpha	Extensive white matter perivascular space burden	rs9809884	A	G	0.432375	-0.0089	0.0282709	8.38e-53	0.0049	0.1545	3	3154596	GRCh37	IL5RA	UPSTREAM GENE VARIANT	-	-	-	-	-	-
prot-a-1537	Interleukin-5 receptor subunit alpha	Extensive white matter perivascular space burden	rs340827	A	G	0.1452	-0.0041	0.026	2.29087e-08	0.0037	0.3875	3	3107730	GRCh37	IL5RA	500B Downstream Variant	-	-	1	-	-	-
prot-a-1537	Interleukin-5 receptor subunit alpha	Extensive white matter perivascular space burden	rs77400868	G	A	0.5096	-0.0102	0.0362	6.76083e-45	0.0054	0.0315	3	3150964	GRCh37	IL5RA	Intron Variant	-	2	2	-	-	-
prot-a-1537	Interleukin-5 receptor subunit alpha	Extensive white matter perivascular space burden	rs9275965	A	C	-0.1685	-0.0003	0.0302	2.51189e-08	0.0044	0.2093	6	32693482	GRCh37	None	-	-	-	-	-	-	-
ebi-a-GCST90012011	TNF-related apoptosis-inducing ligand levels	Fractional anisotropy	rs142552223	A	G	-0.4708	-0.0706792	0.0324	6.71738e-48	0.108652	0.51537	3	172234017	GRCh37	TNFSF10	Intron Variant	-	-	-	1	-	-
ebi-a-GCST90012011	TNF-related apoptosis-inducing ligand levels	Fractional anisotropy	rs2304456	G	T	-0.2581	-0.105118	0.0188	5.14044e-43	0.0662763	0.112743	3	186445052	GRCh37	KNG1	Missense Variant	-	-	5	-	-	1
ebi-a-GCST90012011	TNF-related apoptosis-inducing ligand levels	Fractional anisotropy	rs28929474	T	C	0.6551	0.0546157	0.0433	1.18713e-51	0.15665	0.727358	14	94844947	GRCh37	SERPINA1	Missense Variant	2	-	11	-	-	-
ebi-a-GCST90012011	TNF-related apoptosis-inducing ligand levels	Fractional anisotropy	rs35617250	T	C	0.1125	-0.0448672	0.0148	2.62603e-14	0.053092	0.398075	1	196679682	GRCh37	CFH	Intron Variant	-	3	-	2	-	-
ebi-a-GCST90012011	TNF-related apoptosis-inducing ligand levels	Fractional anisotropy	rs4760	G	A	-0.363	-0.0953804	0.017	1.65959e-101	0.0587564	0.104539	19	44153100	GRCh37	PLAUR	Missense Variant	6	-	-	1	-	-
ebi-a-GCST90012011	TNF-related apoptosis-inducing ligand levels	Fractional anisotropy	rs8178824	T	C	0.2642	0.111952	0.0352	5.84252e-14	0.126723	0.377012	17	64224775	GRCh37	APOH	Intron Variant	-	-	-	-	-	-
ebi-a-GCST90019426	Interleukin-1 receptor-like 2	Small vessel stroke	rs1169301	T	C	0.1168	0.0684	0.0146	1.50003e-15	0.0252	0.006557	12	121431300	GRCh37	HNF1A	intron_variant	-	9	-	-	-	-
ebi-a-GCST90019426	Interleukin-1 receptor-like 2	Small vessel stroke	rs3917265	C	T	-0.256	-0.0448	0.0134	8.95365e-82	0.0227	0.04889	2	102778461	GRCh37	IL1R1	intron_variant	-	-	-	1	-	-
ebi-a-GCST90019426	Interleukin-1 receptor-like 2	Small vessel stroke	rs41294844	A	G	0.3134	0.1693	0.055	1.239e-08	0.0952	0.07528	2	102759341	GRCh37	IL1R1	Intron Variant	-	-	-	1	-	-
GCST90161579	Interleukin-1 receptor-like 2	Small vessel stroke	rs148608463	G	A	-0.162567	-0.0298	0.0274616	3.22e-09	0.024	0.214	12	121413027	GRCh37	None	-	-	-	-	-	-	-
GCST90161579	Interleukin-1 receptor-like 2	Small vessel stroke	rs6743219	T	C	0.31315	0.0551	0.0268678	2.16e-31	0.023	0.01647	2	102831711	GRCh37	IL1RL2	Intron Variant	1	21	-	-	1	-
ebi-a-GCST90012046	P-selectin glycoprotein ligand 1	Small vessel stroke	rs10781366	G	A	0.0939	0.0057	0.013	4.93856e-13	0.026	0.8268	9	79151865	GRCh37	GCNT1	INTERGENIC VARIANT	1	-	-	-	-	-
ebi-a-GCST90012046	P-selectin glycoprotein ligand 1	Small vessel stroke	rs10819317	G	A	0.1315	0.0796	0.0158	7.65244e-17	0.0318	0.01224	9	130668957	GRCh37	ST6GALNAC4	Intron Variant	-	-	-	-	-	-
ebi-a-GCST90012046	P-selectin glycoprotein ligand 1	Small vessel stroke	rs28815022	C	T	-0.069	-0.0411	0.0122	1.493e-08	0.0241	0.08784	14	33212320	GRCh37	AKAP6	Intron Variant	-	1	-	1	-	-
ebi-a-GCST90012046	P-selectin glycoprotein ligand 1	Small vessel stroke	rs760077	T	A	0.0715	0.0406	0.0119	1.78999e-09	0.0241	0.09177	1	155178782	GRCh37	MTX1	Missense Variant	-	-	-	1	-	-
ebi-a-GCST90010165	P-selectin glycoprotein ligand 1 levels	Small vessel stroke	rs117209671	T	C	-0.990161	0.0124	0.135602	1.53462e-12	0.0744	0.8672	12	114641732	GRCh37	None	-	-	-	-	-	-	-
ebi-a-GCST90010165	P-selectin glycoprotein ligand 1 levels	Small vessel stroke	rs142568931	A	G	-0.962573	0.3004	0.140214	2.53221e-11	0.1203	0.01256	12	113665191	GRCh37	TPCN1	Intron Variant	-	-	-	-	-	-
ebi-a-GCST90010165	P-selectin glycoprotein ligand 1 levels	Small vessel stroke	rs147175344	T	C	-0.595626	0.2807	0.101947	1.1068e-08	0.0841	0.0008484	12	103484508	GRCh37	C12orf42	Intron Variant	-	-	-	-	-	-
ebi-a-GCST90010165	P-selectin glycoprotein ligand 1 levels	Small vessel stroke	rs147673876	A	C	0.98135	-0.1012	0.174647	3.62761e-08	0.1513	0.5035	21	37250574	GRCh37	None	-	-	-	-	-	-	-
ebi-a-GCST90010165	P-selectin glycoprotein ligand 1 levels	Small vessel stroke	rs190825201	A	G	-0.569327	0.15	0.100929	3.07199e-08	0.0946	0.1126	12	110106429	GRCh37	None	-	-	-	-	-	-	-
ebi-a-GCST90010165	P-selectin glycoprotein ligand 1 levels	Small vessel stroke	rs61732395	A	G	-0.641698	-0.1777	0.103964	2.66686e-09	0.1784	0.3191	12	113405328	GRCh37	OAS3	Missense Variant	1	-	-	-	-	-
ebi-a-GCST90010165	P-selectin glycoprotein ligand 1 levels	Small vessel stroke	rs7300972	C	T	-1.79754	0.0736	0.116473	3.00054e-42	0.102	0.4706	12	109017264	GRCh37	SELPLG	Missense Variant	1	-	-	1	-	-
ebi-a-GCST90010165	P-selectin glycoprotein ligand 1 levels	Small vessel stroke	rs7312275	C	T	-1.09676	0.1866	0.131999	1.54917e-15	0.1384	0.1775	12	109996074	GRCh37	MMAB	Intron Variant	-	-	-	1	-	-
ebi-a-GCST90012011	TNF-related apoptosis-inducing ligand levels	Small vessel stroke	rs142552223	A	G	-0.4708	-0.018	0.0324	6.71738e-48	0.0654	0.7836	3	172234017	GRCh37	TNFSF10	Intron Variant	-	-	-	1	-	-
ebi-a-GCST90012011	TNF-related apoptosis-inducing ligand levels	Small vessel stroke	rs2304456	G	T	-0.2581	-0.064	0.0188	5.14044e-43	0.0384	0.09559	3	186445052	GRCh37	KNG1	Missense Variant	-	-	5	-	-	1
ebi-a-GCST90012011	TNF-related apoptosis-inducing ligand levels	Small vessel stroke	rs232001	G	C	-0.0902	-0.0053	0.0132	8.1358e-12	0.0252	0.8326	3	172268611	GRCh37	TNFSF10	Intergenic Variant	1	-	-	-	-	-
ebi-a-GCST90012011	TNF-related apoptosis-inducing ligand levels	Small vessel stroke	rs28929474	T	C	0.6551	0.2447	0.0433	1.18713e-51	0.0977	0.01222	14	94844947	GRCh37	SERPINA1	Missense Variant	2	-	11	-	-	-
ebi-a-GCST90012011	TNF-related apoptosis-inducing ligand levels	Small vessel stroke	rs35617250	T	C	0.1125	0.0325	0.0148	2.62603e-14	0.0285	0.2537	1	196679682	GRCh37	CFH	Intron Variant	-	3	-	2	-	-
ebi-a-GCST90012011	TNF-related apoptosis-inducing ligand levels	Small vessel stroke	rs4760	G	A	-0.363	-0.0318	0.017	1.65959e-101	0.0379	0.401	19	44153100	GRCh37	PLAUR	Missense Variant	6	-	-	1	-	-
ebi-a-GCST90012011	TNF-related apoptosis-inducing ligand levels	Small vessel stroke	rs673408	G	A	-0.0865	0.0248	0.0117	1.51217e-13	0.0232	0.2843	18	29800119	GRCh37	MEP1B	Intron Variant	-	-	-	-	-	-
ebi-a-GCST90012011	TNF-related apoptosis-inducing ligand levels	Small vessel stroke	rs8178824	T	C	0.2642	0.0428	0.0352	5.84252e-14	0.0813	0.5982	17	64224775	GRCh37	APOH	Intron Variant	-	-	-	-	-	-
GCST90274843	TNF-related apoptosis-inducing ligand levels	Small vessel stroke	rs1065657	A	G	0.0655	0.0193	0.0118	2.84e-08	0.023	0.4002	6	90047013	GRCh37	UBE2J1	Intron Variant	3	-	-	-	-	-
GCST90274843	TNF-related apoptosis-inducing ligand levels	Small vessel stroke	rs16840522	T	C	-0.1191	-0.0277	0.0147	5.4e-16	0.0285	0.3314	1	196710916	GRCh37	CFH	Intron Variant	3	3	-	-	-	-
GCST90274843	TNF-related apoptosis-inducing ligand levels	Small vessel stroke	rs174533	A	G	0.0787	0.0236	0.0121	7.81e-11	0.0244	0.3333	11	61549025	GRCh37	MYRF	Intron Variant	1	4	-	1	-	-
GCST90274843	TNF-related apoptosis-inducing ligand levels	Small vessel stroke	rs28929474	T	C	0.6692	0.2447	0.044	3.08e-52	0.0977	0.01222	14	94844947	GRCh37	SERPINA1	Missense Variant	2	-	11	-	-	-
GCST90274843	TNF-related apoptosis-inducing ligand levels	Small vessel stroke	rs4760	A	G	0.3554	0.0318	0.0163	2.14e-105	0.0379	0.401	19	44153100	GRCh37	PLAUR	Missense Variant	6	-	-	1	-	-
GCST90274843	TNF-related apoptosis-inducing ligand levels	Small vessel stroke	rs490342	T	G	0.1252	-0.0128	0.02	3.85e-10	0.0384	0.7381	3	172130799	GRCh37	None	-	-	-	-	-	-	-
GCST90274843	TNF-related apoptosis-inducing ligand levels	Small vessel stroke	rs5030044	A	G	0.285	0.0785	0.0187	1.9e-52	0.0379	0.03819	3	186449122	GRCh37	KNG1	Intron Variant	-	-	3	-	-	-
GCST90274843	TNF-related apoptosis-inducing ligand levels	Small vessel stroke	rs8178824	T	C	0.2575	0.0428	0.037	3.42e-12	0.0813	0.5982	17	64224775	GRCh37	APOH	Intron Variant	-	-	-	-	-	-
prot-a-1530	Interleukin-3 receptor subunit alpha	Cerebral microbleeds, any brain region	rs2519093	T	C	-0.8577	0.0704	0.0286	Interleukin-3 receptor subunit alpha || id:prot-a-1530	0.0377	0.06192	9	136141870	GRCh37	ABO	Intron Variant	5	46	14	1	-	12
prot-a-1530	Interleukin-3 receptor subunit alpha	Cerebral microbleeds, any brain region	rs41307428	T	C	0.6313	-0.1122	0.0807	Interleukin-3 receptor subunit alpha || id:prot-a-1530	0.1223	0.3589	9	136336804	GRCh37	SLC2A6	3 Prime UTR Variant	-	-	-	1	-	-

## Sheet: Table S5
Table S5 eQTL probes identified in the SMR analysis for whole blood tissue.
GWAS	probeID	ProbeChr	Gene	Probe_bp	topSNP	topSNP_chr	topSNP_bp	A1	A2	Freq	b_GWAS	se_GWAS	p_GWAS	b_eQTL	se_eQTL	p_eQTL	b_SMR	se_SMR	p_SMR	p_HEIDI	nsnp_HEIDI	FDR
SVS	ENSG00000143126	1	CELSR2	109792641	rs12081530	1	109783860	A	G	0.466203	0.0126	0.0228	0.5801	0.17521	0.0279081	3.4274e-10	0.0719137	0.130633	0.581974	0.573911	6	0.908095
SVS	ENSG00000189171	1	S100A13	153591263	rs11580122	1	153613215	C	T	0.525845	0.0018	0.0231	0.9389	-0.350355	0.0282837	3.0673e-35	-0.00513765	0.0659344	0.937891	0.601265	20	0.982806
SVS	ENSG00000160712	1	IL6R	154377669	rs4553185	1	154410955	T	C	0.54672	-0.0229	0.0229	0.317	-0.116374	0.0140717	1.33906e-16	0.196779	0.198213	0.320823	0.338305	7	0.887465
SVS	ENSG00000160710	1	ADAR	154554538	rs6702449	1	154583210	C	A	0.471173	-0.0285	0.0227	0.2085	-0.096036	0.0127259	4.47104e-14	0.296764	0.239619	0.215537	0.295965	15	0.862147
SVS	ENSG00000027697	6	IFNGR1	137518621	rs7749390	6	137540370	G	A	0.39165	-0.0009	0.0244	0.9695	-0.0614871	0.0109724	2.09677e-08	0.0146372	0.39684	0.970577	0.0241512	3	0.982806
SVS	ENSG00000050344	7	NFE2L3	26191860	rs2107348	7	26155514	G	A	0.21173	-0.0766	0.0279	0.005975	-0.237714	0.0283001	4.4735e-17	0.322236	0.123478	0.00906336	0.206421	7	0.145014
SVS	ENSG00000187210	9	GCNT1	79034752	rs512110	9	79320640	T	C	0.77336	-0.0023	0.0281	0.9358	-0.167968	0.0274954	1.00294e-09	0.0136931	0.167309	0.934771	0.0366544	9	0.982806
SVS	ENSG00000175164	9	ABO	136125788	rs12216891	9	136127366	T	C	0.0765408	-0.0219	0.0447	0.6244	1.50049	0.0851484	1.66856e-69	-0.0145952	0.0298018	0.624315	0.462219	20	0.908095
SVS	ENSG00000148290	9	SURF1	136218610	rs3124747	9	136268084	A	G	0.311133	0.0223	0.029	0.4419	-0.133725	0.0155595	8.36964e-18	-0.16676	0.217729	0.443732	0.78329	20	0.887465
SVS	ENSG00000124920	11	MYRF	61520114	rs198462	11	61524119	A	G	0.494036	0.02	0.0235	0.3955	-0.328849	0.0309449	2.23354e-26	-0.0608182	0.0716902	0.396244	0.512366	20	0.887465
SVS	ENSG00000139428	12	MMAB	109991542	rs7314406	12	110050001	T	A	0.350895	0.0085	0.0249	0.7332	-0.151581	0.0266509	1.28802e-08	-0.0560756	0.164564	0.73329	0.949355	13	0.97772
SVS	ENSG00000111331	12	OAS3	113376157	rs7955267	12	113379039	T	C	0.636183	0.0316	0.0243	0.1935	0.149681	0.024742	1.4513e-09	0.211116	0.166054	0.203597	0.592591	4	0.862147
SVS	ENSG00000197249	14	SERPINA1	94843084	rs2753935	14	94850937	T	A	0.471173	-0.0005	0.0232	0.9842	-0.108944	0.0144337	4.42383e-14	0.00458951	0.212954	0.982806	0.979556	10	0.982806
SVS	ENSG00000004139	17	SARM1	26691378	rs13469	17	26676135	T	C	0.499006	0.0151	0.0232	0.5136	0.116489	0.0202468	8.74451e-09	0.129626	0.200431	0.517802	0.964922	4	0.908095
SVS	ENSG00000090339	19	ICAM1	10381511	rs281437	19	10397238	T	C	0.275348	0.0248	0.0262	0.3443	0.147721	0.0234091	2.78292e-10	0.167884	0.179346	0.349226	0.363518	7	0.887465
SVS	ENSG00000142405	19	NLRP12	54296857	rs111659207	19	54323526	A	G	0.0904573	-0.0755	0.045	0.09342	-0.157261	0.0271713	7.13267e-09	0.480094	0.297929	0.107084	0.0694296	5	0.856676
FA	ENSG00000143126	1	CELSR2	109792641	rs12081530	1	109783860	A	G	0.466203	-0.0292705	0.0425132	0.491145	0.17521	0.0279081	3.4274e-10	-0.16706	0.244096	0.493722	0.393962	6	0.743181
FA	ENSG00000189171	1	S100A13	153591263	rs9661993	1	153656405	G	C	0.519881	0.0377745	0.0421421	0.370073	-0.35706	0.0284573	4.11662e-36	-0.105793	0.118326	0.371278	0.317984	20	0.743181
FA	ENSG00000160712	1	IL6R	154377669	rs4553185	1	154410955	T	C	0.54672	-0.0145879	0.042852	0.733541	-0.116374	0.0140717	1.33906e-16	0.125354	0.368538	0.733753	0.132187	7	0.857946
FA	ENSG00000160710	1	ADAR	154554538	rs6702449	1	154583210	C	A	0.471173	0.0106024	0.042177	0.801525	-0.096036	0.0127259	4.47104e-14	-0.1104	0.439423	0.801629	0.636601	15	0.857946
FA	ENSG00000027697	6	IFNGR1	137518621	rs7749390	6	137540370	G	A	0.39165	0.07514	0.0432439	0.0823016	-0.0614871	0.0109724	2.09677e-08	-1.22204	0.736334	0.096988	0.901545	3	0.412199
FA	ENSG00000050344	7	NFE2L3	26191860	rs2107348	7	26155514	G	A	0.21173	0.0327104	0.0512617	0.523414	-0.237714	0.0283001	4.4735e-17	-0.137604	0.216266	0.524599	0.751699	7	0.743181
FA	ENSG00000187210	9	GCNT1	79034752	rs512110	9	79320640	T	C	0.77336	0.0422538	0.0489427	0.387966	-0.167968	0.0274954	1.00294e-09	-0.251559	0.294276	0.392641	0.299915	9	0.743181
FA	ENSG00000148288	9	GBGT1	136028340	rs535015446	9	136039330	A	G	0.0178926	0.118007	0.173236	0.495757	-0.713998	0.0864101	1.42172e-16	-0.165276	0.243451	0.497208	NA	NA	0.743181
FA	ENSG00000175164	9	ABO	136125788	rs12216891	9	136127366	T	C	0.0765408	0.0453073	0.0923801	0.623826	1.50049	0.0851484	1.66856e-69	0.030195	0.0615905	0.623954	0.197916	20	0.81594
FA	ENSG00000148290	9	SURF1	136218610	rs3124747	9	136268084	A	G	0.311133	0.0293825	0.0450751	0.514502	-0.133725	0.0155595	8.36964e-18	-0.219723	0.338041	0.515699	0.55866	20	0.743181
FA	ENSG00000124920	11	MYRF	61520114	rs198462	11	61524119	A	G	0.494036	-0.0433238	0.0420945	0.303398	-0.328849	0.0309449	2.23354e-26	0.131744	0.128604	0.305642	0.174536	20	0.743181
FA	ENSG00000139428	12	MMAB	109991542	rs7314406	12	110050001	T	A	0.350895	0.0863952	0.0436955	0.0480335	-0.151581	0.0266509	1.28802e-08	-0.569961	0.305187	0.0618205	0.738627	13	0.412199
FA	ENSG00000111331	12	OAS3	113376157	rs7955267	12	113379039	T	C	0.636183	-0.100148	0.0437207	0.021996	0.149681	0.024742	1.4513e-09	-0.669076	0.312329	0.0321764	0.118776	4	0.412199
FA	ENSG00000197249	14	SERPINA1	94843084	rs2753935	14	94850937	T	A	0.471173	0.0738885	0.0423576	0.0811071	-0.108944	0.0144337	4.42383e-14	-0.678225	0.39905	0.0892065	0.113825	10	0.412199
FA	ENSG00000004139	17	SARM1	26691378	rs13469	17	26676135	T	C	0.499006	-0.0517053	0.0421298	0.219732	0.116489	0.0202468	8.74451e-09	-0.443864	0.3698	0.23003	0.587375	4	0.743181
FA	ENSG00000090339	19	ICAM1	10381511	rs281437	19	10397238	T	C	0.275348	0.00738937	0.0456926	0.871529	0.147721	0.0234091	2.78292e-10	0.0500225	0.309418	0.871569	0.609356	7	0.871569
FA	ENSG00000142405	19	NLRP12	54296857	rs111659207	19	54323526	A	G	0.0904573	0.0170103	0.0697439	0.807314	-0.157261	0.0271713	7.13267e-09	-0.108166	0.443885	0.807478	0.930065	5	0.857946
WMPVS	ENSG00000143126	1	CELSR2	109792641	rs12081530	1	109783860	A	G	0.466203	0.0048	0.0037	0.1916	0.17521	0.0279081	3.4274e-10	0.0273957	0.0215637	0.203922	0.440497	6	0.693334
WMPVS	ENSG00000189171	1	S100A13	153591263	rs9661993	1	153656405	G	C	0.519881	0.0029	0.0036	0.1003	-0.35706	0.0284573	4.11662e-36	-0.00812188	0.0101031	0.421455	0.273011	20	0.895591
WMPVS	ENSG00000160712	1	IL6R	154377669	rs4553185	1	154410955	T	C	0.54672	0.0002	0.0037	0.8014	-0.116374	0.0140717	1.33906e-16	-0.0017186	0.0317947	0.956893	0.961598	7	0.956893
WMPVS	ENSG00000160710	1	ADAR	154554538	rs6702449	1	154583210	C	A	0.471173	0.0006	0.0036	0.582	-0.096036	0.0127259	4.47104e-14	-0.00624766	0.0374951	0.867664	0.89381	15	0.956893
WMPVS	ENSG00000027697	6	IFNGR1	137518621	rs7749390	6	137540370	G	A	0.39165	0.0011	0.0037	0.8689	-0.0614871	0.0109724	2.09677e-08	-0.0178899	0.0602598	0.766558	0.258907	3	0.930821
WMPVS	ENSG00000050344	7	NFE2L3	26191860	rs2107348	7	26155514	G	A	0.21173	-0.0016	0.0044	0.436	-0.237714	0.0283001	4.4735e-17	0.00673078	0.018527	0.716384	0.433554	7	0.930821
WMPVS	ENSG00000187210	9	GCNT1	79034752	rs512110	9	79320640	T	C	0.77336	-0.0003	0.0042	0.5482	-0.167968	0.0274954	1.00294e-09	0.00178605	0.0250065	0.943061	0.476475	9	0.956893
WMPVS	ENSG00000148288	9	GBGT1	136028340	rs535015446	9	136039330	A	G	0.0178926	-0.0092	0.0153	0.6481	-0.713998	0.0864101	1.42172e-16	0.0128852	0.0214853	0.548692	NA	NA	0.930821
WMPVS	ENSG00000175164	9	ABO	136125788	rs12216891	9	136127366	T	C	0.0765408	0.0045	0.0078	0.577	1.50049	0.0851484	1.66856e-69	0.00299902	0.00520109	0.5642	0.506557	20	0.930821
WMPVS	ENSG00000148290	9	SURF1	136218610	rs3124747	9	136268084	A	G	0.311133	0.0063	0.0039	0.09524	-0.133725	0.0155595	8.36964e-18	-0.0471116	0.029675	0.11238	0.0476678	20	0.693334
WMPVS	ENSG00000124920	11	MYRF	61520114	rs198462	11	61524119	A	G	0.494036	-0.0047	0.0036	0.5363	-0.328849	0.0309449	2.23354e-26	0.0142923	0.0110296	0.19504	0.930827	20	0.693334
WMPVS	ENSG00000139428	12	MMAB	109991542	rs7314406	12	110050001	T	A	0.350895	-0.0059	0.0038	0.1738	-0.151581	0.0266509	1.28802e-08	0.0389231	0.0259864	0.134179	0.370144	13	0.693334
WMPVS	ENSG00000111331	12	OAS3	113376157	rs7955267	12	113379039	T	C	0.636183	-0.0019	0.0038	0.3033	0.149681	0.024742	1.4513e-09	-0.0126937	0.0254739	0.618272	0.812312	4	0.930821
WMPVS	ENSG00000197249	14	SERPINA1	94843084	rs2753935	14	94850937	T	A	0.471173	0.0037	0.0036	0.09252	-0.108944	0.0144337	4.42383e-14	-0.0339624	0.0333494	0.308497	0.634377	10	0.769043
WMPVS	ENSG00000004139	17	SARM1	26691378	rs13469	17	26676135	T	C	0.499006	-0.0016	0.0036	0.9489	0.116489	0.0202468	8.74451e-09	-0.0137352	0.0309963	0.657676	0.11067	4	0.930821
WMPVS	ENSG00000090339	19	ICAM1	10381511	rs281437	19	10397238	T	C	0.275348	-0.0071	0.0039	0.05332	0.147721	0.0234091	2.78292e-10	-0.0480636	0.0274778	0.0802605	0.881045	7	0.693334
WMPVS	ENSG00000142405	19	NLRP12	54296857	rs111659207	19	54323526	A	G	0.0904573	0.0061	0.006	0.6882	-0.157261	0.0271713	7.13267e-09	-0.038789	0.0387373	0.316665	0.183678	5	0.769043
BGPVS	ENSG00000143126	1	CELSR2	109792641	rs12081530	1	109783860	A	G	0.466203	0.007	0.0036	0.01837	0.17521	0.0279081	3.4274e-10	0.0399521	0.0215097	0.0632545	0.201495	6	0.537664
BGPVS	ENSG00000189171	1	S100A13	153591263	rs9661993	1	153656405	G	C	0.519881	0.0027	0.0035	0.3713	-0.35706	0.0284573	4.11662e-36	-0.00756175	0.00982078	0.441315	0.729776	20	0.693085
BGPVS	ENSG00000160712	1	IL6R	154377669	rs4553185	1	154410955	T	C	0.54672	-0.0007	0.0036	0.9753	-0.116374	0.0140717	1.33906e-16	0.00601509	0.0309433	0.84587	0.927141	7	0.944381
BGPVS	ENSG00000160710	1	ADAR	154554538	rs6702449	1	154583210	C	A	0.471173	0.0027	0.0035	0.3577	-0.096036	0.0127259	4.47104e-14	-0.0281145	0.0366346	0.442826	0.317095	15	0.693085
BGPVS	ENSG00000027697	6	IFNGR1	137518621	rs7749390	6	137540370	G	A	0.39165	-0.0115	0.0036	0.0175	-0.0614871	0.0109724	2.09677e-08	0.187031	0.0673936	0.00551671	0.41549	3	0.0937841
BGPVS	ENSG00000050344	7	NFE2L3	26191860	rs2107348	7	26155514	G	A	0.21173	0.0003	0.0043	0.8216	-0.237714	0.0283001	4.4735e-17	-0.00126202	0.0180896	0.944381	0.491894	7	0.944381
BGPVS	ENSG00000187210	9	GCNT1	79034752	rs512110	9	79320640	T	C	0.77336	-0.0063	0.0041	0.1996	-0.167968	0.0274954	1.00294e-09	0.0375071	0.0251697	0.13618	0.346307	9	0.569497
BGPVS	ENSG00000148288	9	GBGT1	136028340	rs535015446	9	136039330	A	G	0.0178926	0.0114	0.0149	0.4506	-0.713998	0.0864101	1.42172e-16	-0.0159664	0.0209577	0.446155	NA	NA	0.693085
BGPVS	ENSG00000175164	9	ABO	136125788	rs12216891	9	136127366	T	C	0.0765408	0.0053	0.0076	0.3432	1.50049	0.0851484	1.66856e-69	0.00353218	0.00506898	0.485914	0.567384	20	0.693085
BGPVS	ENSG00000148290	9	SURF1	136218610	rs3124747	9	136268084	A	G	0.311133	-0.0057	0.0038	0.1697	-0.133725	0.0155595	8.36964e-18	0.0426248	0.0288461	0.139498	0.71161	20	0.569497
BGPVS	ENSG00000124920	11	MYRF	61520114	rs198462	11	61524119	A	G	0.494036	-0.0007	0.0035	0.7931	-0.328849	0.0309449	2.23354e-26	0.00212864	0.0106451	0.841508	0.0672094	20	0.944381
BGPVS	ENSG00000139428	12	MMAB	109991542	rs7314406	12	110050001	T	A	0.350895	0.0047	0.0037	0.41	-0.151581	0.0266509	1.28802e-08	-0.0310065	0.0250108	0.215076	0.997143	13	0.569497
BGPVS	ENSG00000111331	12	OAS3	113376157	rs7955267	12	113379039	T	C	0.636183	-0.0011	0.0037	0.988	0.149681	0.024742	1.4513e-09	-0.00734896	0.0247491	0.766513	0.292622	4	0.944381
BGPVS	ENSG00000197249	14	SERPINA1	94843084	rs2753935	14	94850937	T	A	0.471173	-0.0025	0.0036	0.9781	-0.108944	0.0144337	4.42383e-14	0.0229476	0.0331841	0.489237	0.784905	10	0.693085
BGPVS	ENSG00000004139	17	SARM1	26691378	rs13469	17	26676135	T	C	0.499006	0.0047	0.0035	0.4636	0.116489	0.0202468	8.74451e-09	0.0403472	0.0308533	0.190972	0.611256	4	0.569497
BGPVS	ENSG00000090339	19	ICAM1	10381511	rs281437	19	10397238	T	C	0.275348	0.0046	0.0038	0.8532	0.147721	0.0234091	2.78292e-10	0.0311398	0.0261932	0.234499	0.730855	7	0.569497
BGPVS	ENSG00000142405	19	NLRP12	54296857	rs111659207	19	54323526	A	G	0.0904573	-0.0007	0.0059	0.762	-0.157261	0.0271713	7.13267e-09	0.0044512	0.0375251	0.905577	0.821766	5	0.944381
CMB_any	ENSG00000143126	1	CELSR2	109792641	rs12081530	1	109783860	A	G	0.466203	0.0225	0.0284	0.4277	0.17521	0.0279081	3.4274e-10	0.128417	0.163377	0.431856	0.707424	6	0.83369
CMB_any	ENSG00000189171	1	S100A13	153591263	rs11580122	1	153613215	C	T	0.525845	0.0043	0.0279	0.8776	-0.350355	0.0282837	3.0673e-35	-0.0122733	0.0796397	0.877523	0.560765	20	0.940956
CMB_any	ENSG00000160712	1	IL6R	154377669	rs4553185	1	154410955	T	C	0.54672	0.0098	0.0277	0.7243	-0.116374	0.0140717	1.33906e-16	-0.0842112	0.238243	0.723738	0.0656359	7	0.940956
CMB_any	ENSG00000160710	1	ADAR	154554538	rs6702449	1	154583210	C	A	0.471173	0.0036	0.028	0.8966	-0.096036	0.0127259	4.47104e-14	-0.0374859	0.2916	0.897711	0.78392	15	0.940956
CMB_any	ENSG00000027697	6	IFNGR1	137518621	rs7749390	6	137540370	G	A	0.39165	-0.0323	0.0308	0.2948	-0.0614871	0.0109724	2.09677e-08	0.525313	0.509614	0.302632	0.792126	3	0.83369
CMB_any	ENSG00000050344	7	NFE2L3	26191860	rs2107348	7	26155514	G	A	0.21173	-0.0077	0.0333	0.8184	-0.237714	0.0283001	4.4735e-17	0.0323919	0.140137	0.817203	0.650366	7	0.940956
CMB_any	ENSG00000187210	9	GCNT1	79034752	rs512110	9	79320640	T	C	0.77336	-0.0024	0.0324	0.9407	-0.167968	0.0274954	1.00294e-09	0.0142884	0.192908	0.940956	0.409826	9	0.940956
CMB_any	ENSG00000175164	9	ABO	136125788	rs12216891	9	136127366	T	C	0.0765408	0.0194	0.0601	0.7469	1.50049	0.0851484	1.66856e-69	0.0129291	0.0400603	0.746891	0.143731	20	0.940956
CMB_any	ENSG00000148290	9	SURF1	136218610	rs3124747	9	136268084	A	G	0.311133	0.0362	0.0332	0.2768	-0.133725	0.0155595	8.36964e-18	-0.270705	0.250261	0.27939	0.211681	20	0.83369
CMB_any	ENSG00000124920	11	MYRF	61520114	rs198462	11	61524119	A	G	0.494036	0.03	0.0277	0.278	-0.328849	0.0309449	2.23354e-26	-0.0912273	0.0846695	0.281279	0.276444	20	0.83369
CMB_any	ENSG00000139428	12	MMAB	109991542	rs7314406	12	110050001	T	A	0.350895	-0.0207	0.0295	0.4829	-0.151581	0.0266509	1.28802e-08	0.136561	0.196091	0.486169	0.0371795	13	0.83369
CMB_any	ENSG00000111331	12	OAS3	113376157	rs7955267	12	113379039	T	C	0.636183	-0.0238	0.0291	0.4131	0.149681	0.024742	1.4513e-09	-0.159005	0.196182	0.417655	0.448418	4	0.83369
CMB_any	ENSG00000197249	14	SERPINA1	94843084	rs2753935	14	94850937	T	A	0.471173	0.0605	0.0277	0.02885	-0.108944	0.0144337	4.42383e-14	-0.555331	0.26469	0.0359014	0.223108	10	0.491445
CMB_any	ENSG00000004139	17	SARM1	26691378	rs13469	17	26676135	T	C	0.499006	0.0265	0.0277	0.3387	0.116489	0.0202468	8.74451e-09	0.227489	0.241056	0.345312	0.0251023	4	0.83369
CMB_any	ENSG00000090339	19	ICAM1	10381511	rs281437	19	10397238	T	C	0.275348	-0.0209	0.0324	0.519	0.147721	0.0234091	2.78292e-10	-0.141483	0.220475	0.521057	0.560351	7	0.83369
CMB_any	ENSG00000142405	19	NLRP12	54296857	rs111659207	19	54323526	A	G	0.0904573	0.1174	0.0594	0.0482	-0.157261	0.0271713	7.13267e-09	-0.74653	0.399132	0.0614306	0.393889	4	0.491445
CMB_lobar	ENSG00000143126	1	CELSR2	109792641	rs12081530	1	109783860	A	G	0.466203	0.0445	0.0353	0.2067	0.17521	0.0279081	3.43e-10	0.253981	0.205494	0.216476	0.438321	6	0.692723
CMB_lobar	ENSG00000189171	1	S100A13	153591263	rs11580122	1	153613215	C	T	0.525845	0.0236	0.0346	0.4957	-0.350355	0.0282837	3.07e-35	-0.0673602	0.0989066	0.49584	0.690583	20	0.721222
CMB_lobar	ENSG00000160712	1	IL6R	154377669	rs4553185	1	154410955	T	C	0.54672	-0.0148	0.0343	0.6661	-0.116374	0.0140717	1.34e-16	0.127176	0.29514	0.66654	0.0584341	7	0.840026
CMB_lobar	ENSG00000160710	1	ADAR	154554538	rs6702449	1	154583210	C	A	0.471173	-0.0079	0.0348	0.8212	-0.096036	0.0127259	4.47e-14	0.0822608	0.362528	0.820495	0.896025	15	0.840026
CMB_lobar	ENSG00000027697	6	IFNGR1	137518621	rs7749390	6	137540370	G	A	0.39165	-0.0155	0.0389	0.6908	-0.0614871	0.0109724	2.1e-08	0.252085	0.63425	0.691033	0.639182	3	0.840026
CMB_lobar	ENSG00000050344	7	NFE2L3	26191860	rs2107348	7	26155514	G	A	0.21173	0.032	0.0424	0.4501	-0.237714	0.0283001	4.47e-17	-0.134616	0.179084	0.452238	0.671701	7	0.721222
CMB_lobar	ENSG00000187210	9	GCNT1	79034752	rs512110	9	79320640	T	C	0.77336	0.0082	0.0406	0.8403	-0.167968	0.0274954	1e-09	-0.0488188	0.241845	0.840026	0.520142	9	0.840026
CMB_lobar	ENSG00000175164	9	ABO	136125788	rs12216891	9	136127366	T	C	0.0765408	0.0572	0.0771	0.4578	1.50049	0.0851484	1.67e-69	0.0381209	0.0514287	0.45855	0.0554491	20	0.721222
CMB_lobar	ENSG00000148290	9	SURF1	136218610	rs3124747	9	136268084	A	G	0.311133	0.042	0.0421	0.3191	-0.133725	0.0155595	8.37e-18	-0.314077	0.316939	0.3217	0.16408	20	0.721222
CMB_lobar	ENSG00000124920	11	MYRF	61520114	rs198462	11	61524119	A	G	0.494036	0.0438	0.0344	0.2023	-0.328849	0.0309449	2.23e-26	-0.133192	0.105355	0.206153	0.0851173	20	0.692723
CMB_lobar	ENSG00000139428	12	MMAB	109991542	rs7314406	12	110050001	T	A	0.350895	-0.0098	0.037	0.7907	-0.151581	0.0266509	1.29e-08	0.0646519	0.244358	0.791335	0.172557	13	0.840026
CMB_lobar	ENSG00000111331	12	OAS3	113376157	rs7955267	12	113379039	T	C	0.636183	-0.0635	0.0357	0.07565	0.149681	0.024742	1.45e-09	-0.424236	0.248603	0.0879186	0.465838	4	0.692723
CMB_lobar	ENSG00000197249	14	SERPINA1	94843084	rs2753935	14	94850937	T	A	0.471173	0.0615	0.0347	0.07604	-0.108944	0.0144337	4.42e-14	-0.56451	0.327175	0.0844543	0.544999	10	0.692723
CMB_lobar	ENSG00000004139	17	SARM1	26691378	rs13469	17	26676135	T	C	0.499006	0.0315	0.0345	0.3609	0.116489	0.0202468	8.74e-09	0.270412	0.299871	0.367185	0.494758	4	0.721222
CMB_lobar	ENSG00000090339	19	ICAM1	10381511	rs281437	19	10397238	T	C	0.275348	-0.0406	0.0412	0.3252	0.147721	0.0234091	2.78e-10	-0.274842	0.282284	0.330237	0.058186	7	0.721222
CMB_lobar	ENSG00000142405	19	NLRP12	54296857	rs111659207	19	54323526	A	G	0.0904573	0.0964	0.0738	0.1916	-0.157261	0.0271713	7.13e-09	-0.612994	0.481087	0.202598	0.337909	4	0.692723
CMB_deep	ENSG00000143126	1	CELSR2	109792641	rs12081530	1	109783860	A	G	0.466203	0.0082	0.0437	0.8505	0.17521	0.0279081	3.4274e-10	0.046801	0.249526	0.851222	0.83022	6	0.851222
CMB_deep	ENSG00000189171	1	S100A13	153591263	rs11580122	1	153613215	C	T	0.525845	0.0352	0.0427	0.4094	-0.350355	0.0282837	3.0673e-35	-0.10047	0.122146	0.410772	0.544848	20	0.806041
CMB_deep	ENSG00000160712	1	IL6R	154377669	rs4553185	1	154410955	T	C	0.54672	-0.0156	0.0427	0.7152	-0.116374	0.0140717	1.33906e-16	0.134051	0.367278	0.715124	0.194691	7	0.851222
CMB_deep	ENSG00000160710	1	ADAR	154554538	rs6702449	1	154583210	C	A	0.471173	0.0111	0.0423	0.7923	-0.096036	0.0127259	4.47104e-14	-0.115582	0.440726	0.793126	0.940146	15	0.851222
CMB_deep	ENSG00000027697	6	IFNGR1	137518621	rs7749390	6	137540370	G	A	0.39165	-0.0598	0.0473	0.2065	-0.0614871	0.0109724	2.09677e-08	0.972562	0.788602	0.217474	0.327993	3	0.806041
CMB_deep	ENSG00000050344	7	NFE2L3	26191860	rs2107348	7	26155514	G	A	0.21173	-0.0459	0.0533	0.3891	-0.237714	0.0283001	4.4735e-17	0.193089	0.225394	0.391626	0.945724	7	0.806041
CMB_deep	ENSG00000187210	9	GCNT1	79034752	rs512110	9	79320640	T	C	0.77336	-0.0144	0.0496	0.7712	-0.167968	0.0274954	1.00294e-09	0.0857306	0.295628	0.77182	0.687857	9	0.851222
CMB_deep	ENSG00000175164	9	ABO	136125788	rs12216891	9	136127366	T	C	0.0765408	-0.0206	0.0974	0.8327	1.50049	0.0851484	1.66856e-69	-0.0137288	0.0649168	0.83251	0.0383475	20	0.851222
CMB_deep	ENSG00000148290	9	SURF1	136218610	rs3124747	9	136268084	A	G	0.311133	0.0543	0.0514	0.2903	-0.133725	0.0155595	8.36964e-18	-0.406057	0.387264	0.294395	0.749287	20	0.806041
CMB_deep	ENSG00000124920	11	MYRF	61520114	rs198462	11	61524119	A	G	0.494036	-0.0211	0.0424	0.6184	-0.328849	0.0309449	2.23354e-26	0.0641632	0.129076	0.619121	0.923595	20	0.851222
CMB_deep	ENSG00000139428	12	MMAB	109991542	rs7314406	12	110050001	T	A	0.350895	-0.0351	0.0453	0.4384	-0.151581	0.0266509	1.28802e-08	0.231559	0.301611	0.44264	0.62011	13	0.806041
CMB_deep	ENSG00000111331	12	OAS3	113376157	rs7955267	12	113379039	T	C	0.636183	0.0352	0.045	0.4341	0.149681	0.024742	1.4513e-09	0.235167	0.303142	0.437888	0.509659	4	0.806041
CMB_deep	ENSG00000197249	14	SERPINA1	94843084	rs2753935	14	94850937	T	A	0.471173	0.0324	0.043	0.4504	-0.108944	0.0144337	4.42383e-14	-0.297401	0.39666	0.453398	0.188895	10	0.806041
CMB_deep	ENSG00000004139	17	SARM1	26691378	rs13469	17	26676135	T	C	0.499006	0.0616	0.0418	0.1409	0.116489	0.0202468	8.74451e-09	0.528805	0.370416	0.153408	0.130482	4	0.806041
CMB_deep	ENSG00000090339	19	ICAM1	10381511	rs281437	19	10397238	T	C	0.275348	0.0325	0.0491	0.5079	0.147721	0.0234091	2.78292e-10	0.220009	0.334207	0.510343	0.0857737	5	0.81655
CMB_deep	ENSG00000142405	19	NLRP12	54296857	rs111659207	19	54323526	A	G	0.0904573	0.1469	0.0919	0.1101	-0.157261	0.0271713	7.13267e-09	-0.934116	0.606256	0.123367	0.645588	3	0.806041

## Sheet: Table S6
Table S6 eQTL probes identified in the SMR analysis for brain tissue.
GWAS	probeID	ProbeChr	Gene	Probe_bp	topSNP	topSNP_chr	topSNP_bp	A1	A2	Freq	b_GWAS	se_GWAS	p_GWAS	b_eQTL	se_eQTL	p_eQTL	b_SMR	se_SMR	p_SMR	p_HEIDI	nsnp_HEIDI	FDR	brain_regeion
CMB_any	ENSG00000189171	1	S100A13	153591263	rs9726753	1	153591652	A	G	0.460239	-0.0053	0.0301	0.8608	0.488999	0.0423862	8.61e-31	-0.0108385	0.0615615	0.860247	0.600788	20	0.976218	barin cortex
CMB_any	ENSG00000091106	2	NLRC4	32449522	rs212708	2	32451446	G	A	0.557654	0.0322	0.0274	0.2406	0.410426	0.0739457	2.85e-08	0.0784551	0.0682399	0.25027	0.990974	6	0.875944	barin cortex
CMB_any	ENSG00000113889	3	KNG1	186435065	rs10439970	3	186433932	G	T	0.322068	-0.0155	0.0306	0.6127	-0.700979	0.0763246	4.15e-20	0.0221119	0.0437196	0.61302	0.55924	10	0.976218	barin cortex
CMB_any	ENSG00000175164	9	ABO	136125788	rs574347	9	136135659	C	T	0.22167	-0.0731	0.0318	0.02146	-0.657809	0.0855196	1.45e-14	0.111126	0.0504549	0.0276307	0.939898	9	0.193415	barin cortex
CMB_any	ENSG00000148290	9	SURF1	136218610	rs658517	9	136222490	A	G	0.534791	-0.0124	0.028	0.6575	0.714273	0.0663811	5.31e-27	-0.0173603	0.0392339	0.65814	0.325753	20	0.976218	barin cortex
CMB_any	ENSG00000123454	9	DBH	136501482	rs1611115	9	136500515	C	T	0.790258	-0.0011	0.0369	0.977	0.698201	0.074201	4.98e-21	-0.00157548	0.0528504	0.976218	0.505685	8	0.976218	barin cortex
CMB_any	ENSG00000139428	12	MMAB	109991542	rs7300998	12	110016450	A	G	0.2833	0.003	0.031	0.9228	-0.447662	0.0647515	4.73e-12	-0.00670148	0.0692555	0.922913	0.280643	17	0.976218	barin cortex
BGPVS	ENSG00000189171	1	S100A13	153591263	rs9726753	1	153591652	A	G	0.460239	0.0007	0.0035	0.6203	0.488999	0.0423862	8.61e-31	0.0014315	0.00715855	0.841504	0.612705	20	0.960123	barin cortex
BGPVS	ENSG00000091106	2	NLRC4	32449522	rs212708	2	32451446	G	A	0.557654	0.0056	0.0036	0.04529	0.410426	0.0739457	2.85e-08	0.0136444	0.00910934	0.134174	0.353504	7	0.553607	barin cortex
BGPVS	ENSG00000113889	3	KNG1	186435065	rs10439970	3	186433932	G	T	0.322068	0.0036	0.0038	0.2785	-0.700979	0.0763246	4.15e-20	-0.00513567	0.00544975	0.346004	0.772494	10	0.553607	barin cortex
BGPVS	ENSG00000152942	5	RAD17	68665120	rs17230033	5	68686225	A	G	0.0198807	0.0105	0.0103	0.3112	1.23008	0.197416	4.64e-10	0.00853603	0.00848477	0.314395			0.553607	barin cortex
BGPVS	ENSG00000175164	9	ABO	136125788	rs574347	9	136135659	C	T	0.22167	-0.004	0.0041	0.4369	-0.657809	0.0855196	1.45e-14	0.00608079	0.00628275	0.333116	0.057158	10	0.553607	barin cortex
BGPVS	ENSG00000148290	9	SURF1	136218610	rs658517	9	136222490	A	G	0.534791	0.0037	0.0035	0.3728	0.714273	0.0663811	5.31e-27	0.00518009	0.00492368	0.292764	0.517261	20	0.553607	barin cortex
BGPVS	ENSG00000123454	9	DBH	136501482	rs1611115	9	136500515	C	T	0.790258	0.0014	0.0044	0.7201	0.698201	0.074201	4.98e-21	0.00200515	0.00630551	0.750485	0.313685	8	0.960123	barin cortex
BGPVS	ENSG00000139428	12	MMAB	109991542	rs7300998	12	110016450	A	G	0.2833	-0.0002	0.004	0.9285	-0.447662	0.0647515	4.73e-12	0.000446766	0.00893555	0.960123	0.557657	17	0.960123	barin cortex
CMB_deep	ENSG00000189171	1	S100A13	153591263	rs9726753	1	153591652	A	G	0.460239	-0.0196	0.0465	0.6737	0.488999	0.0423862	8.61e-31	-0.0400819	0.0951557	0.673591	0.118268	20	0.776651	barin cortex
CMB_deep	ENSG00000091106	2	NLRC4	32449522	rs212708	2	32451446	G	A	0.557654	0.0347	0.0427	0.4165	0.410426	0.0739457	2.85e-08	0.0845463	0.105147	0.421354	0.269321	6	0.776651	barin cortex
CMB_deep	ENSG00000113889	3	KNG1	186435065	rs10439970	3	186433932	G	T	0.322068	-0.0163	0.0467	0.7279	-0.700979	0.0763246	4.15e-20	0.0232532	0.0666692	0.727251	0.351667	10	0.776651	barin cortex
CMB_deep	ENSG00000175164	9	ABO	136125788	rs574347	9	136135659	C	T	0.22167	-0.0243	0.0495	0.6238	-0.657809	0.0855196	1.45e-14	0.0369408	0.0754029	0.624196	0.77298	9	0.776651	barin cortex
CMB_deep	ENSG00000148290	9	SURF1	136218610	rs658517	9	136222490	A	G	0.534791	-0.0163	0.043	0.7044	0.714273	0.0663811	5.31e-27	-0.0228204	0.0602384	0.704811	0.570597	20	0.776651	barin cortex
CMB_deep	ENSG00000123454	9	DBH	136501482	rs1611115	9	136500515	C	T	0.790258	-0.0529	0.0551	0.3375	0.698201	0.074201	4.98e-21	-0.0757661	0.0793268	0.33952	0.690303	8	0.776651	barin cortex
CMB_deep	ENSG00000139428	12	MMAB	109991542	rs7300998	12	110016450	A	G	0.2833	-0.0136	0.0479	0.7767	-0.447662	0.0647515	4.73e-12	0.0303801	0.107091	0.776651	0.642749	17	0.776651	barin cortex
FA	ENSG00000189171	1	S100A13	153591263	rs9726753	1	153591652	A	G	0.460239	-0.0138942	0.0419647	0.740578	0.488999	0.0423862	8.61e-31	-0.0284136	0.0858529	0.740677	0.254437	20	0.849921	barin cortex
FA	ENSG00000091106	2	NLRC4	32449522	rs212708	2	32451446	G	A	0.557654	0.0313432	0.0427282	0.463234	0.410426	0.0739457	2.85e-08	0.0763675	0.105012	0.467088	0.358947	7	0.849921	barin cortex
FA	ENSG00000113889	3	KNG1	186435065	rs10439970	3	186433932	G	T	0.322068	-0.0413277	0.0449302	0.35768	-0.700979	0.0763246	4.15e-20	0.0589571	0.064417	0.360065	0.67794	10	0.849921	barin cortex
FA	ENSG00000152942	5	RAD17	68665120	rs17230033	5	68686225	A	G	0.0198807	0.0231313	0.12219	0.849855	1.23008	0.197416	4.64e-10	0.0188047	0.0993808	0.849921			0.849921	barin cortex
FA	ENSG00000175164	9	ABO	136125788	rs574347	9	136135659	C	T	0.22167	0.0575087	0.0483162	0.233961	-0.657809	0.0855196	1.45e-14	-0.0874246	0.0743244	0.239492	0.98817	10	0.849921	barin cortex
FA	ENSG00000148290	9	SURF1	136218610	rs658517	9	136222490	A	G	0.534791	-0.0130831	0.0424168	0.757751	0.714273	0.0663811	5.31e-27	-0.0183167	0.059409	0.757843	0.165806	20	0.849921	barin cortex
FA	ENSG00000123454	9	DBH	136501482	rs1611115	9	136500515	C	T	0.790258	0.0300768	0.0520847	0.563636	0.698201	0.074201	4.98e-21	0.0430776	0.0747388	0.564362	0.31097	8	0.849921	barin cortex
FA	ENSG00000139428	12	MMAB	109991542	rs7300998	12	110016450	A	G	0.2833	0.0715546	0.0479566	0.135698	-0.447662	0.0647515	4.73e-12	-0.159841	0.109593	0.144705	0.694233	17	0.849921	barin cortex
CMB_lobar	ENSG00000189171	1	S100A13	153591263	rs9726753	1	153591652	A	G	0.460239	0.0293	0.0377	0.4369	0.488999	0.0423862	8.61e-31	0.0599183	0.077271	0.438085	0.372891	20	0.974267	barin cortex
CMB_lobar	ENSG00000091106	2	NLRC4	32449522	rs212708	2	32451446	G	A	0.557654	-0.0011	0.0341	0.9742	0.410426	0.0739457	2.85e-08	-0.00268014	0.0830858	0.974267	0.601989	6	0.974267	barin cortex
CMB_lobar	ENSG00000113889	3	KNG1	186435065	rs10439970	3	186433932	G	T	0.322068	-0.0015	0.0378	0.9689	-0.700979	0.0763246	4.15e-20	0.00213986	0.0539251	0.968346	0.230233	10	0.974267	barin cortex
CMB_lobar	ENSG00000175164	9	ABO	136125788	rs574347	9	136135659	C	T	0.22167	-0.0915	0.0401	0.02243	-0.657809	0.0855196	1.45e-14	0.139098	0.0635856	0.0287009	0.848459	9	0.200906	barin cortex
CMB_lobar	ENSG00000148290	9	SURF1	136218610	rs658517	9	136222490	A	G	0.534791	-0.0098	0.035	0.7805	0.714273	0.0663811	5.31e-27	-0.0137202	0.0490175	0.77955	0.331843	20	0.974267	barin cortex
CMB_lobar	ENSG00000123454	9	DBH	136501482	rs1611115	9	136500515	C	T	0.790258	0.0291	0.047	0.5358	0.698201	0.074201	4.98e-21	0.0416785	0.0674614	0.536699	0.0730209	8	0.974267	barin cortex
CMB_lobar	ENSG00000139428	12	MMAB	109991542	rs7300998	12	110016450	A	G	0.2833	-0.0086	0.0389	0.8262	-0.447662	0.0647515	4.73e-12	0.0192109	0.0869403	0.825118	0.815529	17	0.974267	barin cortex
SVS	ENSG00000189171	1	S100A13	153591263	rs9726753	1	153591652	A	G	0.460239	0.0024	0.0237	0.9198	0.488999	0.0423862	8.61e-31	0.00490799	0.0484682	0.919342	0.46122	20	0.959381	barin cortex
SVS	ENSG00000091106	2	NLRC4	32449522	rs212708	2	32451446	G	A	0.557654	0.0265	0.0234	0.256	0.410426	0.0739457	2.85e-08	0.0645671	0.0581886	0.267164	0.0447562	6	0.918017	barin cortex
SVS	ENSG00000113889	3	KNG1	186435065	rs10439970	3	186433932	G	T	0.322068	-0.0768	0.0247	1.883e-05	-0.700979	0.0763246	4.15e-20	0.109561	0.037201	0.0032284	0.485606	10	0.0258272	barin cortex
SVS	ENSG00000152942	5	RAD17	68665120	rs17230033	5	68686225	A	G	0.0198807	0.0041	0.0805	0.9592	1.23008	0.197416	4.64e-10	0.00333312	0.0654451	0.959381			0.959381	barin cortex
SVS	ENSG00000175164	9	ABO	136125788	rs574347	9	136135659	C	T	0.22167	0.0284	0.0298	0.3398	-0.657809	0.0855196	1.45e-14	-0.0431736	0.0456483	0.344257	0.141543	9	0.918017	barin cortex
SVS	ENSG00000148290	9	SURF1	136218610	rs658517	9	136222490	A	G	0.534791	-0.0014	0.0233	0.9518	0.714273	0.0663811	5.31e-27	-0.00196003	0.0326211	0.952088	0.512753	20	0.959381	barin cortex
SVS	ENSG00000123454	9	DBH	136501482	rs1611115	9	136500515	C	T	0.790258	0.006	0.0288	0.8338	0.698201	0.074201	4.98e-21	0.00859351	0.041259	0.835009	0.430027	8	0.959381	barin cortex
SVS	ENSG00000139428	12	MMAB	109991542	rs7300998	12	110016450	A	G	0.2833	-0.0022	0.0267	0.9344	-0.447662	0.0647515	4.73e-12	0.00491442	0.0596474	0.934336	0.867375	17	0.959381	barin cortex
WMPVS	ENSG00000189171	1	S100A13	153591263	rs9726753	1	153591652	A	G	0.460239	0.0046	0.0036	0.03226	0.488999	0.0423862	8.61104e-31	0.00940697	0.007407	0.20408	0.771351	20	0.504546	barin cortex
WMPVS	ENSG00000091106	2	NLRC4	32449522	rs212708	2	32451446	G	A	0.557654	-0.0018	0.0037	0.6182	0.410426	0.0739457	2.85061e-08	-0.00438569	0.00904959	0.62794	0.938571	7	0.713407	barin cortex
WMPVS	ENSG00000113889	3	KNG1	186435065	rs10439970	3	186433932	G	T	0.322068	0.0045	0.0039	0.2494	-0.700979	0.0763246	4.1466e-20	-0.00641959	0.00560738	0.252273	0.18332	10	0.504546	barin cortex
WMPVS	ENSG00000152942	5	RAD17	68665120	rs17230033	5	68686225	A	G	0.0198807	-0.0039	0.0106	0.6633	1.23008	0.197416	4.63719e-10	-0.00317053	0.00863234	0.713407	NA	NA	0.713407	barin cortex
WMPVS	ENSG00000175164	9	ABO	136125788	rs574347	9	136135659	C	T	0.22167	-0.0085	0.0042	0.06386	-0.657809	0.0855196	1.44956e-14	0.0129217	0.00660213	0.0503242	0.331927	10	0.201297	barin cortex
WMPVS	ENSG00000148290	9	SURF1	136218610	rs658517	9	136222490	A	G	0.534791	0.002	0.0036	0.863	0.714273	0.0663811	5.30606e-27	0.00280005	0.0050468	0.57902	0.0164728	20	0.713407	barin cortex
WMPVS	ENSG00000123454	9	DBH	136501482	rs1611115	9	136500515	C	T	0.790258	-0.0096	0.0045	0.08803	0.698201	0.074201	4.98072e-21	-0.0137496	0.0066087	0.0374768	0.793968	8	0.201297	barin cortex
WMPVS	ENSG00000139428	12	MMAB	109991542	rs7300998	12	110016450	A	G	0.2833	-0.0017	0.0041	0.8725	-0.447662	0.0647515	4.72721e-12	0.00379751	0.00917515	0.678954	0.387471	17	0.713407	barin cortex
CMB_any	ENSG00000189171	1	S100A13	153591263	rs3806233	1	153600778	A	G	0.442346	-0.0039	0.0299	0.8959	0.313125	0.0389312	8.7641e-16	-0.0124551	0.0955016	0.896236	0.544474	18	0.976219	anterior cingulate cortex
CMB_any	ENSG00000175164	9	ABO	136125788	rs8176741	9	136131461	A	G	0.084493	0.0329	0.056	0.5563	1.09425	0.157107	3.28357e-12	0.0300663	0.0513583	0.558265	0.289466	12	0.976219	anterior cingulate cortex
CMB_any	ENSG00000148290	9	SURF1	136218610	rs2073932	9	136305439	G	A	0.578529	0.0059	0.0295	0.8404	0.585216	0.0657746	5.72264e-19	0.0100817	0.0504215	0.84152	0.443343	20	0.976219	anterior cingulate cortex
CMB_any	ENSG00000123454	9	DBH	136501482	rs1611115	9	136500515	C	T	0.790258	-0.0011	0.0369	0.977	0.652747	0.0984993	3.42756e-11	-0.00168519	0.0565309	0.976219	NA	NA	0.976219	anterior cingulate cortex
BGPVS	ENSG00000189171	1	S100A13	153591263	rs3806233	1	153600778	A	G	0.442346	0.0003	0.0035	0.9228	0.313125	0.0389312	8.7641e-16	0.000958084	0.0111783	0.931697	0.613069	18	0.931697	anterior cingulate cortex
BGPVS	ENSG00000152942	5	RAD17	68665120	rs17230033	5	68686225	A	G	0.0198807	0.0105	0.0103	0.3112	1.0922	0.190761	1.03129e-08	0.00961362	0.00957882	0.315555			0.788888	anterior cingulate cortex
BGPVS	ENSG00000175164	9	ABO	136125788	rs8176741	9	136131461	A	G	0.084493	0.0032	0.0074	0.4405	1.09425	0.157107	3.28357e-12	0.00292438	0.00677564	0.666031	0.480084	14	0.931697	anterior cingulate cortex
BGPVS	ENSG00000148290	9	SURF1	136218610	rs2073932	9	136305439	G	A	0.578529	0.0062	0.0036	0.07598	0.585216	0.0657746	5.72264e-19	0.0105944	0.00626576	0.0908679	0.596291	20	0.45434	anterior cingulate cortex
BGPVS	ENSG00000123454	9	DBH	136501482	rs1611115	9	136500515	C	T	0.790258	0.0014	0.0044	0.7201	0.652747	0.0984993	3.42756e-11	0.00214478	0.00674851	0.750625			0.931697	anterior cingulate cortex
CMB_deep	ENSG00000189171	1	S100A13	153591263	rs3806233	1	153600778	A	G	0.442346	-0.0225	0.0463	0.6272	0.313125	0.0389312	8.7641e-16	-0.0718563	0.148134	0.627622	0.0977139	18	0.836829	anterior cingulate cortex
CMB_deep	ENSG00000175164	9	ABO	136125788	rs8176741	9	136131461	A	G	0.084493	-0.0581	0.0951	0.5411	1.09425	0.157107	3.28357e-12	-0.0530957	0.0872425	0.54279	0.108607	10	0.836829	anterior cingulate cortex
CMB_deep	ENSG00000148290	9	SURF1	136218610	rs2073932	9	136305439	G	A	0.578529	0.0017	0.0451	0.9701	0.585216	0.0657746	5.72264e-19	0.00290491	0.0770663	0.969932	0.402997	20	0.969932	anterior cingulate cortex
CMB_deep	ENSG00000123454	9	DBH	136501482	rs1611115	9	136500515	C	T	0.790258	-0.0529	0.0551	0.3375	0.652747	0.0984993	3.42756e-11	-0.0810421	0.0852937	0.342034			0.836829	anterior cingulate cortex
CMB_lobar	ENSG00000189171	1	S100A13	153591263	rs3806233	1	153600778	A	G	0.442346	0.0315	0.0374	0.3993	0.313125	0.0389312	8.7641e-16	0.100599	0.120094	0.402218	0.375996	18	0.941195	anterior cingulate cortex
CMB_lobar	ENSG00000175164	9	ABO	136125788	rs8176741	9	136131461	A	G	0.084493	0.0199	0.0716	0.7814	1.09425	0.157107	3.28357e-12	0.018186	0.065485	0.781234	0.0813944	12	0.941195	anterior cingulate cortex
CMB_lobar	ENSG00000148290	9	SURF1	136218610	rs2073932	9	136305439	G	A	0.578529	0.0027	0.0366	0.9408	0.585216	0.0657746	5.72264e-19	0.00461368	0.0625432	0.941195	0.527051	20	0.941195	anterior cingulate cortex
CMB_lobar	ENSG00000123454	9	DBH	136501482	rs1611115	9	136500515	C	T	0.790258	0.0291	0.047	0.5358	0.652747	0.0984993	3.42756e-11	0.0445808	0.072317	0.537588			0.941195	anterior cingulate cortex
SVS	ENSG00000189171	1	S100A13	153591263	rs3806233	1	153600778	A	G	0.442346	0.002	0.0235	0.9329	0.313125	0.0389312	8.7641e-16	0.00638723	0.0750541	0.932181	0.502611	18	0.959382	anterior cingulate cortex
SVS	ENSG00000152942	5	RAD17	68665120	rs17230033	5	68686225	A	G	0.0198807	0.0041	0.0805	0.9592	1.0922	0.190761	1.03129e-08	0.00375389	0.0737074	0.959382			0.959382	anterior cingulate cortex
SVS	ENSG00000175164	9	ABO	136125788	rs8176741	9	136131461	A	G	0.084493	0.0034	0.0446	0.9395	1.09425	0.157107	3.28357e-12	0.00310715	0.040761	0.939237	0.817117	14	0.959382	anterior cingulate cortex
SVS	ENSG00000148290	9	SURF1	136218610	rs2073932	9	136305439	G	A	0.578529	0.0018	0.0243	0.9403	0.585216	0.0657746	5.72264e-19	0.00307579	0.0415246	0.940953	0.620977	20	0.959382	anterior cingulate cortex
SVS	ENSG00000123454	9	DBH	136501482	rs1611115	9	136500515	C	T	0.790258	0.006	0.0288	0.8338	0.652747	0.0984993	3.42756e-11	0.00919192	0.044143	0.835049			0.959382	anterior cingulate cortex
WMPVS	ENSG00000189171	1	S100A13	153591263	rs3806233	1	153600778	A	G	0.442346	0.0055	0.0036	0.01313	0.313125	0.0389312	8.7641e-16	0.0175649	0.0117026	0.133371	0.802344	18	0.333428	anterior cingulate cortex
WMPVS	ENSG00000152942	5	RAD17	68665120	rs17230033	5	68686225	A	G	0.0198807	-0.0039	0.0106	0.6633	1.0922	0.190761	1.03129e-08	-0.00357077	0.0097252	0.713494			0.828869	anterior cingulate cortex
WMPVS	ENSG00000175164	9	ABO	136125788	rs8176741	9	136131461	A	G	0.084493	0.0026	0.0076	0.3853	1.09425	0.157107	3.28357e-12	0.00237606	0.00695377	0.732582	0.602676	14	0.828869	anterior cingulate cortex
WMPVS	ENSG00000148290	9	SURF1	136218610	rs2073932	9	136305439	G	A	0.578529	-0.0008	0.0037	0.8478	0.585216	0.0657746	5.72264e-19	-0.00136702	0.00632432	0.828869	0.151422	20	0.828869	anterior cingulate cortex
WMPVS	ENSG00000123454	9	DBH	136501482	rs1611115	9	136500515	C	T	0.790258	-0.0096	0.0045	0.08803	0.652747	0.0984993	3.42756e-11	-0.0147071	0.00724235	0.042285			0.211425	anterior cingulate cortex
FA	ENSG00000189171	1	S100A13	153591263	rs3806233	1	153600778	A	G	0.442346	-0.0225	0.0463	0.6272	0.313125	0.0389312	8.7641e-16	-0.0718563	0.148134	0.627622	0.0977139	18	0.836829	anterior cingulate cortex
FA	ENSG00000175164	9	ABO	136125788	rs8176741	9	136131461	A	G	0.084493	-0.0581	0.0951	0.5411	1.09425	0.157107	3.28357e-12	-0.0530957	0.0872425	0.54279	0.108607	10	0.836829	anterior cingulate cortex
FA	ENSG00000148290	9	SURF1	136218610	rs2073932	9	136305439	G	A	0.578529	0.0017	0.0451	0.9701	0.585216	0.0657746	5.72264e-19	0.00290491	0.0770663	0.969932	0.402997	20	0.969932	anterior cingulate cortex
FA	ENSG00000123454	9	DBH	136501482	rs1611115	9	136500515	C	T	0.790258	-0.0529	0.0551	0.3375	0.652747	0.0984993	3.42756e-11	-0.0810421	0.0852937	0.342034	NA	NA	0.836829	anterior cingulate cortex
CMB_any	ENSG00000189171	1	S100A13	153591263	rs9330298	1	153590254	A	C	0.45825	-0.0099	0.0302	0.743	0.363751	0.0531237	7.53e-12	-0.0272164	0.0831189	0.743336	0.466205	16	0.874429	cerebellum
CMB_any	ENSG00000114124	3	GRK7	141496990	rs7635763	3	141468201	C	T	0.116302	-0.0171	0.0453	0.7057	0.970015	0.150881	1.28e-10	-0.0176286	0.0467807	0.706297	0.896728	10	0.874429	cerebellum
CMB_any	ENSG00000197980	3	LEKR1	156543270	rs344072	3	156546675	G	T	0.757455	-0.0135	0.0328	0.6809	0.704756	0.104319	1.42e-11	-0.0191556	0.0466272	0.681202	0.786227	7	0.874429	cerebellum
CMB_any	ENSG00000148290	9	SURF1	136218610	rs2073932	9	136305439	G	A	0.578529	0.0059	0.0295	0.8404	0.693375	0.067811	1.53e-24	0.0085091	0.0425537	0.841511	0.269959	20	0.874429	cerebellum
CMB_any	ENSG00000139428	12	MMAB	109991542	rs11836136	12	110006512	G	A	0.2833	0.0049	0.031	0.8734	-0.519055	0.0629544	1.65e-16	-0.00944023	0.0597349	0.874429	0.211493	15	0.874429	cerebellum
BGPVS	ENSG00000189171	1	S100A13	153591263	rs9330298	1	153590254	A	C	0.45825	0.0008	0.0035	0.5937	0.363751	0.0531237	7.53e-12	0.00219931	0.00962733	0.819301	0.627944	16	0.92035	cerebellum
BGPVS	ENSG00000114124	3	GRK7	141496990	rs7635763	3	141468201	C	T	0.116302	0.0031	0.0058	0.6761	0.970015	0.150881	1.28e-10	0.00319583	0.00599992	0.594279	0.211114	10	0.92035	cerebellum
BGPVS	ENSG00000197980	3	LEKR1	156543270	rs344072	3	156546675	G	T	0.757455	0.0008	0.0043	0.3651	0.704756	0.104319	1.42e-11	0.00113514	0.00610372	0.852464	0.577082	7	0.92035	cerebellum
BGPVS	ENSG00000152942	5	RAD17	68665120	rs17230033	5	68686225	A	G	0.0198807	0.0105	0.0103	0.3112	1.43679	0.143691	1.54e-23	0.00730796	0.00720592	0.310506	0.0341923	4	0.92035	cerebellum
BGPVS	ENSG00000148290	9	SURF1	136218610	rs2073932	9	136305439	G	A	0.578529	0.0062	0.0036	0.07598	0.693375	0.067811	1.53e-24	0.00894177	0.00526513	0.0894509	0.826736	20	0.536706	cerebellum
BGPVS	ENSG00000139428	12	MMAB	109991542	rs11836136	12	110006512	G	A	0.2833	-0.0004	0.004	0.9681	-0.519055	0.0629544	1.65e-16	0.000770631	0.00770688	0.92035	0.907528	15	0.92035	cerebellum
CMB_deep	ENSG00000189171	1	S100A13	153591263	rs9330298	1	153590254	A	C	0.45825	-0.0171	0.0465	0.7133	0.363751	0.0531237	7.53e-12	-0.0470102	0.128019	0.71346	0.180044	16	0.969932	cerebellum
CMB_deep	ENSG00000114124	3	GRK7	141496990	rs7635763	3	141468201	C	T	0.116302	0.0469	0.0711	0.5094	0.970015	0.150881	1.28e-10	0.0483498	0.0736826	0.511702	0.180239	9	0.969932	cerebellum
CMB_deep	ENSG00000197980	3	LEKR1	156543270	rs344072	3	156546675	G	T	0.757455	0.0458	0.0508	0.3677	0.704756	0.104319	1.42e-11	0.064987	0.0727207	0.371508	0.316968	7	0.969932	cerebellum
CMB_deep	ENSG00000148290	9	SURF1	136218610	rs2073932	9	136305439	G	A	0.578529	0.0017	0.0451	0.9701	0.693375	0.067811	1.53e-24	0.00245178	0.0650446	0.969932	0.433513	20	0.969932	cerebellum
CMB_deep	ENSG00000139428	12	MMAB	109991542	rs11836136	12	110006512	G	A	0.2833	-0.011	0.0478	0.8183	-0.519055	0.0629544	1.65e-16	0.0211924	0.0921263	0.818064	0.582655	15	0.969932	cerebellum
FA	ENSG00000189171	1	S100A13	153591263	rs9330298	1	153590254	A	C	0.45825	-0.0153133	0.0419868	0.715328	0.363751	0.0531237	7.53e-12	-0.0420983	0.115591	0.715708	0.431824	16	0.84988	cerebellum
FA	ENSG00000114124	3	GRK7	141496990	rs7635763	3	141468201	C	T	0.116302	-0.0224269	0.0701058	0.749047	0.970015	0.150881	1.28e-10	-0.0231202	0.0723623	0.749343	0.645084	10	0.84988	cerebellum
FA	ENSG00000197980	3	LEKR1	156543270	rs344072	3	156546675	G	T	0.757455	-0.0398575	0.050981	0.434336	0.704756	0.104319	1.42e-11	-0.056555	0.0728213	0.437378	0.0549864	7	0.84988	cerebellum
FA	ENSG00000152942	5	RAD17	68665120	rs17230033	5	68686225	A	G	0.0198807	0.0231313	0.12219	0.849855	1.43679	0.143691	1.54e-23	0.0160993	0.085059	0.84988	0.612563	4	0.84988	cerebellum
FA	ENSG00000148290	9	SURF1	136218610	rs2073932	9	136305439	G	A	0.578529	-0.0308869	0.0426759	0.469226	0.693375	0.067811	1.53e-24	-0.0445457	0.0617021	0.470326	0.469041	20	0.84988	cerebellum
FA	ENSG00000139428	12	MMAB	109991542	rs11836136	12	110006512	G	A	0.2833	0.0713396	0.0479249	0.136618	-0.519055	0.0629544	1.65e-16	-0.137441	0.0938238	0.142952	0.528411	15	0.84988	cerebellum
CMB_lobar	ENSG00000189171	1	S100A13	153591263	rs9330298	1	153590254	A	C	0.45825	0.0187	0.0378	0.6196	0.363751	0.0531237	7.53e-12	0.0514088	0.104188	0.621714	0.662212	16	0.941195	cerebellum
CMB_lobar	ENSG00000114124	3	GRK7	141496990	rs7635763	3	141468201	C	T	0.116302	-0.0219	0.0575	0.7035	0.970015	0.150881	1.28e-10	-0.022577	0.0593814	0.703795	0.326921	10	0.941195	cerebellum
CMB_lobar	ENSG00000197980	3	LEKR1	156543270	rs344072	3	156546675	G	T	0.757455	-0.0408	0.0415	0.3264	0.704756	0.104319	1.42e-11	-0.0578924	0.0595059	0.33061	0.63549	7	0.941195	cerebellum
CMB_lobar	ENSG00000148290	9	SURF1	136218610	rs2073932	9	136305439	G	A	0.578529	0.0027	0.0366	0.9408	0.693375	0.067811	1.53e-24	0.003894	0.0527867	0.941195	0.482356	20	0.941195	cerebellum
CMB_lobar	ENSG00000139428	12	MMAB	109991542	rs11836136	12	110006512	G	A	0.2833	-0.0072	0.0389	0.8541	-0.519055	0.0629544	1.65e-16	0.0138714	0.0749628	0.853195	0.695496	15	0.941195	cerebellum
SVS	ENSG00000189171	1	S100A13	153591263	rs9330298	1	153590254	A	C	0.45825	0.005	0.0237	0.8312	0.363751	0.0531237	7.53e-12	0.0137457	0.0651854	0.832988	0.424084	16	0.95938	cerebellum
SVS	ENSG00000114124	3	GRK7	141496990	rs7635763	3	141468201	C	T	0.116302	0.0521	0.0385	0.1756	0.970015	0.150881	1.28e-10	0.0537105	0.0405598	0.185427	0.431259	10	0.95938	cerebellum
SVS	ENSG00000197980	3	LEKR1	156543270	rs344072	3	156546675	G	T	0.757455	0.0134	0.028	0.6309	0.704756	0.104319	1.42e-11	0.0190137	0.0398296	0.633095	0.589018	7	0.95938	cerebellum
SVS	ENSG00000152942	5	RAD17	68665120	rs17230033	5	68686225	A	G	0.0198807	0.0041	0.0805	0.9592	1.43679	0.143691	1.54e-23	0.00285358	0.0560284	0.95938	0.321605	4	0.95938	cerebellum
SVS	ENSG00000148290	9	SURF1	136218610	rs2073932	9	136305439	G	A	0.578529	0.0018	0.0243	0.9403	0.693375	0.067811	1.53e-24	0.002596	0.0350469	0.940953	0.499094	20	0.95938	cerebellum
SVS	ENSG00000139428	12	MMAB	109991542	rs11836136	12	110006512	G	A	0.2833	0.0112	0.0262	0.668	-0.519055	0.0629544	1.65e-16	-0.0215777	0.0505441	0.669447	0.387085	15	0.95938	cerebellum
WMPVS	ENSG00000189171	1	S100A13	153591263	rs9330298	1	153590254	A	C	0.45825	0.0048	0.0036	0.02845	0.363751	0.0531237	7.53e-12	0.0131958	0.0100828	0.190618	0.553978	16	0.909539	cerebellum
WMPVS	ENSG00000114124	3	GRK7	141496990	rs7635763	3	141468201	C	T	0.116302	-0.0062	0.006	0.08557	0.970015	0.150881	1.28e-10	-0.00639165	0.00626486	0.307615	0.585891	10	0.909539	cerebellum
WMPVS	ENSG00000197980	3	LEKR1	156543270	rs344072	3	156546675	G	T	0.757455	0.0005	0.0044	0.7969	0.704756	0.104319	1.42e-11	0.000709465	0.00624418	0.909539	0.0576946	7	0.909539	cerebellum
WMPVS	ENSG00000152942	5	RAD17	68665120	rs17230033	5	68686225	A	G	0.0198807	-0.0039	0.0106	0.6633	1.43679	0.143691	1.54e-23	-0.00271438	0.00738255	0.713115	0.815441	4	0.909539	cerebellum
WMPVS	ENSG00000148290	9	SURF1	136218610	rs2073932	9	136305439	G	A	0.578529	-0.0008	0.0037	0.8478	0.693375	0.067811	1.53e-24	-0.00115378	0.00533741	0.828857	0.129939	20	0.909539	cerebellum
WMPVS	ENSG00000139428	12	MMAB	109991542	rs11836136	12	110006512	G	A	0.2833	-0.0017	0.0041	0.8812	-0.519055	0.0629544	1.65e-16	0.00327518	0.00790895	0.678793	0.437093	15	0.909539	cerebellum
CMB_any	ENSG00000189171	1	S100A13	153591263	rs28754733	1	153598094	C	T	0.446322	-0.0122	0.0299	0.683	0.315213	0.0331064	1.71e-21	-0.038704	0.0949436	0.683529	0.406352	19	0.854411	frontal cortex
CMB_any	ENSG00000113889	3	KNG1	186435065	rs13317089	3	186436217	C	G	0.324056	-0.0251	0.0298	0.3997	-0.778257	0.0819248	2.11e-21	0.0322516	0.0384409	0.401475	0.740585	12	0.669124	frontal cortex
CMB_any	ENSG00000175164	9	ABO	136125788	rs62574567	9	136128421	G	C	0.220676	-0.0747	0.0332	0.0244	-0.653786	0.0898414	3.41e-13	0.114258	0.053153	0.0315871	0.916389	15	0.157936	frontal cortex
CMB_any	ENSG00000148290	9	SURF1	136218610	rs3124747	9	136268084	A	G	0.311133	0.0362	0.0332	0.2768	-0.669638	0.0738752	1.25e-19	-0.0540591	0.0499364	0.279005	0.131073	20	0.669124	frontal cortex
CMB_any	ENSG00000123454	9	DBH	136501482	rs1611115	9	136500515	C	T	0.790258	-0.0011	0.0369	0.977	0.737918	0.0794721	1.61e-20	-0.00149068	0.0500058	0.976218	0.450962	4	0.976218	frontal cortex
BGPVS	ENSG00000189171	1	S100A13	153591263	rs28754733	1	153598094	C	T	0.446322	0.0007	0.0035	0.7532	0.315213	0.0331064	1.71e-21	0.00222072	0.0111061	0.841515	0.656065	19	0.841515	frontal cortex
BGPVS	ENSG00000113889	3	KNG1	186435065	rs13317089	3	186436217	C	G	0.324056	0.0035	0.0038	0.2829	-0.778257	0.0819248	2.11e-21	-0.00449723	0.0049056	0.359272	0.758221	12	0.598786	frontal cortex
BGPVS	ENSG00000175164	9	ABO	136125788	rs62574567	9	136128421	G	C	0.220676	-0.0048	0.0041	0.3612	-0.653786	0.0898414	3.41e-13	0.00734185	0.0063518	0.247735	0.087499	17	0.598786	frontal cortex
BGPVS	ENSG00000148290	9	SURF1	136218610	rs3124747	9	136268084	A	G	0.311133	-0.0057	0.0038	0.1697	-0.669638	0.0738752	1.25e-19	0.00851206	0.00575188	0.138907	0.614632	20	0.598786	frontal cortex
BGPVS	ENSG00000123454	9	DBH	136501482	rs1611115	9	136500515	C	T	0.790258	0.0014	0.0044	0.7201	0.737918	0.0794721	1.61e-20	0.00189723	0.00596622	0.750489	0.301212	4	0.841515	frontal cortex
CMB_deep	ENSG00000189171	1	S100A13	153591263	rs28754733	1	153598094	C	T	0.446322	-0.0236	0.0462	0.6091	0.315213	0.0331064	1.71e-21	-0.07487	0.146778	0.609989	0.0790293	19	0.645526	frontal cortex
CMB_deep	ENSG00000113889	3	KNG1	186435065	rs13317089	3	186436217	C	G	0.324056	-0.021	0.0456	0.6445	-0.778257	0.0819248	2.11e-21	0.0269834	0.0586613	0.645526	0.38845	12	0.645526	frontal cortex
CMB_deep	ENSG00000175164	9	ABO	136125788	rs62574567	9	136128421	G	C	0.220676	-0.0261	0.0506	0.605	-0.653786	0.0898414	3.41e-13	0.0399213	0.0775895	0.606889	0.763126	15	0.645526	frontal cortex
CMB_deep	ENSG00000148290	9	SURF1	136218610	rs3124747	9	136268084	A	G	0.311133	0.0543	0.0514	0.2903	-0.669638	0.0738752	1.25e-19	-0.0810886	0.0772774	0.294032	0.296472	20	0.645526	frontal cortex
CMB_deep	ENSG00000123454	9	DBH	136501482	rs1611115	9	136500515	C	T	0.790258	-0.0529	0.0551	0.3375	0.737918	0.0794721	1.61e-20	-0.0716882	0.0750676	0.339587	0.300734	4	0.645526	frontal cortex
FA	ENSG00000189171	1	S100A13	153591263	rs28754733	1	153598094	C	T	0.446322	-0.0165796	0.0420021	0.693044	0.315213	0.0331064	1.71e-21	-0.0525981	0.133364	0.69329	0.307442	19	0.69329	frontal cortex
FA	ENSG00000113889	3	KNG1	186435065	rs13317089	3	186436217	C	G	0.324056	-0.0432044	0.0449394	0.336367	-0.778257	0.0819248	2.11e-21	0.0555143	0.0580386	0.338816	0.723473	12	0.69329	frontal cortex
FA	ENSG00000175164	9	ABO	136125788	rs62574567	9	136128421	G	C	0.220676	0.0658965	0.0486592	0.175676	-0.653786	0.0898414	3.41e-13	-0.100792	0.0757046	0.183062	0.990844	17	0.69329	frontal cortex
FA	ENSG00000148290	9	SURF1	136218610	rs3124747	9	136268084	A	G	0.311133	0.0293825	0.0450751	0.514502	-0.669638	0.0738752	1.25e-19	-0.0438782	0.0674865	0.515578	0.312792	20	0.69329	frontal cortex
FA	ENSG00000123454	9	DBH	136501482	rs1611115	9	136500515	C	T	0.790258	0.0300768	0.0520847	0.563636	0.737918	0.0794721	1.61e-20	0.040759	0.0707197	0.564381	0.153741	4	0.69329	frontal cortex
CMB_any	ENSG00000189171	1	S100A13	153591263	rs28754733	1	153598094	C	T	0.446322	0.0165	0.0373	0.6578	0.315213	0.0331064	1.71e-21	0.0523456	0.11846	0.658574	0.604027	19	0.658574	frontal cortex
CMB_any	ENSG00000113889	3	KNG1	186435065	rs13317089	3	186436217	C	G	0.324056	-0.0167	0.0366	0.6492	-0.778257	0.0819248	2.11e-21	0.0214582	0.0470824	0.648563	0.60315	12	0.658574	frontal cortex
CMB_any	ENSG00000175164	9	ABO	136125788	rs62574567	9	136128421	G	C	0.220676	-0.0947	0.0416	0.02266	-0.653786	0.0898414	3.41e-13	0.144849	0.06667	0.029809	0.873243	15	0.149045	frontal cortex
CMB_any	ENSG00000148290	9	SURF1	136218610	rs3124747	9	136268084	A	G	0.311133	0.042	0.0421	0.3191	-0.669638	0.0738752	1.25e-19	-0.0627205	0.0632494	0.321375	0.107803	20	0.658574	frontal cortex
CMB_any	ENSG00000123454	9	DBH	136501482	rs1611115	9	136500515	C	T	0.790258	0.0291	0.047	0.5358	0.737918	0.0794721	1.61e-20	0.0394353	0.0638342	0.536722	0.101541	4	0.658574	frontal cortex
SVS	ENSG00000189171	1	S100A13	153591263	rs28754733	1	153598094	C	T	0.446322	0.0024	0.0236	0.92	0.315213	0.0331064	1.71e-21	0.0076139	0.0748743	0.919003	0.43255	19	0.919003	frontal cortex
SVS	ENSG00000113889	3	KNG1	186435065	rs13317089	3	186436217	C	G	0.324056	-0.0769	0.0243	1.565e-05	-0.778257	0.0819248	2.11e-21	0.0988105	0.0329106	0.00267864	0.507256	12	0.0133932	frontal cortex
SVS	ENSG00000175164	9	ABO	136125788	rs62574567	9	136128421	G	C	0.220676	0.046	0.0261	0.07801	-0.653786	0.0898414	3.41e-13	-0.0703594	0.0410755	0.0867253	0.388529	15	0.216813	frontal cortex
SVS	ENSG00000148290	9	SURF1	136218610	rs3124747	9	136268084	A	G	0.311133	0.0223	0.029	0.4419	-0.669638	0.0738752	1.25e-19	-0.0333016	0.0434625	0.443549	0.442492	20	0.739249	frontal cortex
SVS	ENSG00000123454	9	DBH	136501482	rs1611115	9	136500515	C	T	0.790258	0.006	0.0288	0.8338	0.737918	0.0794721	1.61e-20	0.00813098	0.0390385	0.83501	0.610021	4	0.919003	frontal cortex
WMPVS	ENSG00000189171	1	S100A13	153591263	rs28754733	1	153598094	C	T	0.446322	0.0053	0.0036	0.01605	0.315213	0.0331064	1.71e-21	0.016814	0.0115566	0.145688	0.699891	19	0.18211	frontal cortex
WMPVS	ENSG00000113889	3	KNG1	186435065	rs13317089	3	186436217	C	G	0.324056	0.0044	0.0039	0.2728	-0.778257	0.0819248	2.11e-21	-0.00565366	0.00504641	0.262572	0.109783	12	0.262572	frontal cortex
WMPVS	ENSG00000175164	9	ABO	136125788	rs62574567	9	136128421	G	C	0.220676	-0.009	0.0042	0.04509	-0.653786	0.0898414	3.41e-13	0.013766	0.00669685	0.0398221	0.211618	17	0.0995552	frontal cortex
WMPVS	ENSG00000148290	9	SURF1	136218610	rs3124747	9	136268084	A	G	0.311133	0.0063	0.0039	0.09524	-0.669638	0.0738752	1.25e-19	-0.00940807	0.0059158	0.111761	0.12058	20	0.18211	frontal cortex
WMPVS	ENSG00000123454	9	DBH	136501482	rs1611115	9	136500515	C	T	0.790258	-0.0096	0.0045	0.08803	0.737918	0.0794721	1.61e-20	-0.0130096	0.00625712	0.0376024	0.633517	4	0.0995552	frontal cortex
CMB_any	ENSG00000189171	1	S100A13	153591263	rs1411273	1	153602435	T	G	0.518887	-0.0014	0.0302	0.9621	0.323543	0.0318741	3.29e-24	-0.00432709	0.0933425	0.963026	0.638173	20	0.963026	basal ganglia
CMB_any	ENSG00000115598	2	IL1RL2	102803433	rs6743219	2	102831711	C	T	0.599404	-0.0219	0.0284	0.4412	-0.379779	0.0678548	2.18e-08	0.0576651	0.0754867	0.444921	0.885078	5	0.963026	basal ganglia
CMB_any	ENSG00000114124	3	GRK7	141496990	rs7635763	3	141468201	C	T	0.116302	-0.0171	0.0453	0.7057	0.806788	0.146251	3.46e-08	-0.0211952	0.0562799	0.706469	0.819451	4	0.963026	basal ganglia
CMB_any	ENSG00000148288	9	GBGT1	136028340	rs9411363	9	136039398	G	C	0.511928	-0.0127	0.0335	0.7046	-0.322237	0.0442119	3.13e-13	0.039412	0.104101	0.70499	0.213637	3	0.963026	basal ganglia
CMB_any	ENSG00000148290	9	SURF1	136218610	rs2073932	9	136305439	G	A	0.578529	0.0059	0.0295	0.8404	0.610483	0.0677516	2.05e-19	0.00966448	0.0483343	0.841519	0.467074	20	0.963026	basal ganglia
CMB_any	ENSG00000139428	12	MMAB	109991542	rs7300998	12	110016450	A	G	0.2833	0.003	0.031	0.9228	-0.393574	0.0673853	5.2e-09	-0.00762245	0.0787762	0.922916	0.185418	14	0.963026	basal ganglia
CMB_any	ENSG00000048462	16	TNFRSF17	12058964	rs11570139	16	12059038	T	C	0.27833	-0.0428	0.0312	0.1695	-0.683005	0.0834804	2.8e-16	0.0626643	0.0463181	0.176084	0.339768	7	0.963026	basal ganglia
BGPVS	ENSG00000189171	1	S100A13	153591263	rs1411273	1	153602435	T	G	0.518887	-0.0009	0.0036	0.779	0.323543	0.0318741	3.29e-24	-0.0027817	0.0111302	0.802646	0.324143	20	0.91731	basal ganglia
BGPVS	ENSG00000115598	2	IL1RL2	102803433	rs6743219	2	102831711	C	T	0.599404	0.0012	0.0036	0.9202	-0.379779	0.0678548	2.18e-08	-0.00315973	0.00949599	0.739328	0.527178	5	0.91731	basal ganglia
BGPVS	ENSG00000114124	3	GRK7	141496990	rs7635763	3	141468201	C	T	0.116302	0.0031	0.0058	0.6761	0.806788	0.146251	3.46e-08	0.0038424	0.00722267	0.594732	0.575468	4	0.91731	basal ganglia
BGPVS	ENSG00000152942	5	RAD17	68665120	rs17230033	5	68686225	A	G	0.0198807	0.0105	0.0103	0.3112	1.22519	0.19575	3.88e-10	0.0085701	0.00851764	0.314339	NA	NA	0.838237	basal ganglia
BGPVS	ENSG00000148288	9	GBGT1	136028340	rs9411363	9	136039398	G	C	0.511928	-0.002	0.0036	0.8178	-0.322237	0.0442119	3.13e-13	0.00620661	0.0112043	0.579614	0.9051	3	0.91731	basal ganglia
BGPVS	ENSG00000148290	9	SURF1	136218610	rs2073932	9	136305439	G	A	0.578529	0.0062	0.0036	0.07598	0.610483	0.0677516	2.05e-19	0.0101559	0.00600372	0.0907221	0.737681	20	0.725777	basal ganglia
BGPVS	ENSG00000139428	12	MMAB	109991542	rs7300998	12	110016450	A	G	0.2833	-0.0002	0.004	0.9285	-0.393574	0.0673853	5.2e-09	0.000508164	0.0101636	0.960124	0.678935	14	0.960124	basal ganglia
BGPVS	ENSG00000048462	16	TNFRSF17	12058964	rs11570139	16	12059038	T	C	0.27833	0.0048	0.0038	0.1953	-0.683005	0.0834804	2.8e-16	-0.00702777	0.00562957	0.211897	0.816859	8	0.838237	basal ganglia
CMB_deep	ENSG00000189171	1	S100A13	153591263	rs1411273	1	153602435	T	G	0.518887	0.0316	0.0466	0.4971	0.323543	0.0318741	3.29e-24	0.0976686	0.144351	0.498658	0.285177	20	0.896854	basal ganglia
CMB_deep	ENSG00000115598	2	IL1RL2	102803433	rs6743219	2	102831711	C	T	0.599404	-0.0038	0.0436	0.9299	-0.379779	0.0678548	2.18e-08	0.0100058	0.114818	0.930556	0.443927	5	0.969932	basal ganglia
CMB_deep	ENSG00000114124	3	GRK7	141496990	rs7635763	3	141468201	C	T	0.116302	0.0469	0.0711	0.5094	0.806788	0.146251	3.46e-08	0.0581318	0.088755	0.512488	0.699917	3	0.896854	basal ganglia
CMB_deep	ENSG00000148288	9	GBGT1	136028340	rs9411363	9	136039398	G	C	0.511928	0.0734	0.0508	0.1482	-0.322237	0.0442119	3.13e-13	-0.227783	0.160716	0.156395	0.842912	3	0.547383	basal ganglia
CMB_deep	ENSG00000148290	9	SURF1	136218610	rs2073932	9	136305439	G	A	0.578529	0.0017	0.0451	0.9701	0.610483	0.0677516	2.05e-19	0.00278468	0.0738766	0.969932	0.393622	20	0.969932	basal ganglia
CMB_deep	ENSG00000139428	12	MMAB	109991542	rs7300998	12	110016450	A	G	0.2833	-0.0136	0.0479	0.7767	-0.393574	0.0673853	5.2e-09	0.0345551	0.121849	0.776725	0.537661	14	0.969932	basal ganglia
CMB_deep	ENSG00000048462	16	TNFRSF17	12058964	rs11570139	16	12059038	T	C	0.27833	-0.0732	0.0479	0.126	-0.683005	0.0834804	2.8e-16	0.107173	0.0713441	0.133044	0.709812	7	0.547383	basal ganglia
FA	ENSG00000189171	1	S100A13	153591263	rs1411273	1	153602435	T	G	0.518887	0.0285126	0.0424347	0.501644	0.323543	0.0318741	3.29e-24	0.0881261	0.131443	0.502571	0.210396	20	0.670095	basal ganglia
FA	ENSG00000115598	2	IL1RL2	102803433	rs6743219	2	102831711	C	T	0.599404	-0.0470391	0.0432852	0.277173	-0.379779	0.0678548	2.18e-08	0.123859	0.116103	0.286061	0.830068	5	0.598019	basal ganglia
FA	ENSG00000114124	3	GRK7	141496990	rs7635763	3	141468201	C	T	0.116302	-0.0224269	0.0701058	0.749047	0.806788	0.146251	3.46e-08	-0.0277978	0.0870409	0.74945	0.648255	4	0.849921	basal ganglia
FA	ENSG00000152942	5	RAD17	68665120	rs17230033	5	68686225	A	G	0.0198807	0.0231313	0.12219	0.849855	1.22519	0.19575	3.88e-10	0.0188798	0.0997771	0.849921	NA	NA	0.849921	basal ganglia
FA	ENSG00000148288	9	GBGT1	136028340	rs9411363	9	136039398	G	C	0.511928	0.0449849	0.0428727	0.29407	-0.322237	0.0442119	3.13e-13	-0.139602	0.134419	0.299009	0.378069	3	0.598019	basal ganglia
FA	ENSG00000148290	9	SURF1	136218610	rs2073932	9	136305439	G	A	0.578529	-0.0308869	0.0426759	0.469226	0.610483	0.0677516	2.05e-19	-0.0505942	0.0701303	0.470644	0.619025	20	0.670095	basal ganglia
FA	ENSG00000139428	12	MMAB	109991542	rs7300998	12	110016450	A	G	0.2833	0.0715546	0.0479566	0.135698	-0.393574	0.0673853	5.2e-09	-0.181807	0.125762	0.148277	0.613495	14	0.598019	basal ganglia
FA	ENSG00000048462	16	TNFRSF17	12058964	rs11570139	16	12059038	T	C	0.27833	0.0573905	0.0447578	0.199774	-0.683005	0.0834804	2.8e-16	-0.0840265	0.0663306	0.205233	0.16504	8	0.598019	basal ganglia
CMB_lobar	ENSG00000189171	1	S100A13	153591263	rs1411273	1	153602435	T	G	0.518887	0.0052	0.0375	0.8906	0.323543	0.0318741	3.29e-24	0.0160721	0.115915	0.889724	0.409087	20	0.941195	basal ganglia
CMB_lobar	ENSG00000115598	2	IL1RL2	102803433	rs6743219	2	102831711	C	T	0.599404	-0.0247	0.0352	0.483	-0.379779	0.0678548	2.18e-08	0.0650378	0.0934111	0.48627	0.573965	5	0.941195	basal ganglia
CMB_lobar	ENSG00000114124	3	GRK7	141496990	rs7635763	3	141468201	C	T	0.116302	-0.0219	0.0575	0.7035	0.806788	0.146251	3.46e-08	-0.0271447	0.0714399	0.703971	0.734012	4	0.941195	basal ganglia
CMB_lobar	ENSG00000148288	9	GBGT1	136028340	rs9411363	9	136039398	G	C	0.511928	-0.0641	0.0418	0.1255	-0.322237	0.0442119	3.13e-13	0.198922	0.132558	0.133449	0.291476	3	0.934146	basal ganglia
CMB_lobar	ENSG00000148290	9	SURF1	136218610	rs2073932	9	136305439	G	A	0.578529	0.0027	0.0366	0.9408	0.610483	0.0677516	2.05e-19	0.00442273	0.0599545	0.941195	0.540066	20	0.941195	basal ganglia
CMB_lobar	ENSG00000139428	12	MMAB	109991542	rs7300998	12	110016450	A	G	0.2833	-0.0086	0.0389	0.8262	-0.393574	0.0673853	5.2e-09	0.021851	0.0989086	0.825154	0.562159	14	0.941195	basal ganglia
CMB_lobar	ENSG00000048462	16	TNFRSF17	12058964	rs11570139	16	12059038	T	C	0.27833	-0.0155	0.0389	0.6898	-0.683005	0.0834804	2.8e-16	0.0226938	0.0570217	0.690641	0.423193	7	0.941195	basal ganglia
BGPVS	ENSG00000189171	1	S100A13	153591263	rs1411273	1	153602435	T	G	0.518887	-0.0187	0.0242	0.4408	0.323543	0.0318741	3.29e-24	-0.0577976	0.0750133	0.441005	0.164124	20	0.959381	basal ganglia
BGPVS	ENSG00000115598	2	IL1RL2	102803433	rs6743219	2	102831711	C	T	0.599404	-0.0551	0.023	0.01647	-0.379779	0.0678548	2.18e-08	0.145084	0.0658761	0.0276382	0.745692	5	0.221106	basal ganglia
BGPVS	ENSG00000114124	3	GRK7	141496990	rs7635763	3	141468201	C	T	0.116302	0.0521	0.0385	0.1756	0.806788	0.146251	3.46e-08	0.0645771	0.049135	0.188752	0.345968	4	0.755009	basal ganglia
BGPVS	ENSG00000152942	5	RAD17	68665120	rs17230033	5	68686225	A	G	0.0198807	0.0041	0.0805	0.9592	1.22519	0.19575	3.88e-10	0.00334642	0.0657063	0.959381	NA	NA	0.959381	basal ganglia
BGPVS	ENSG00000148288	9	GBGT1	136028340	rs9411363	9	136039398	G	C	0.511928	0.0136	0.0256	0.5952	-0.322237	0.0442119	3.13e-13	-0.042205	0.0796554	0.59622	0.416719	3	0.959381	basal ganglia
BGPVS	ENSG00000148290	9	SURF1	136218610	rs2073932	9	136305439	G	A	0.578529	0.0018	0.0243	0.9403	0.610483	0.0677516	2.05e-19	0.00294849	0.0398059	0.940953	0.460312	20	0.959381	basal ganglia
BGPVS	ENSG00000139428	12	MMAB	109991542	rs7300998	12	110016450	A	G	0.2833	-0.0022	0.0267	0.9344	-0.393574	0.0673853	5.2e-09	0.0055898	0.0678466	0.934338	0.691877	14	0.959381	basal ganglia
BGPVS	ENSG00000048462	16	TNFRSF17	12058964	rs11570139	16	12059038	T	C	0.27833	0.0085	0.0259	0.7433	-0.683005	0.0834804	2.8e-16	-0.012445	0.0379512	0.742971	0.44378	8	0.959381	basal ganglia
WMPVS	ENSG00000189171	1	S100A13	153591263	rs1411273	1	153602435	T	G	0.518887	0.0028	0.0036	0.05449	0.323543	0.0318741	3.29e-24	0.00865418	0.0111594	0.438042	0.157682	20	0.913919	basal ganglia
WMPVS	ENSG00000115598	2	IL1RL2	102803433	rs6743219	2	102831711	C	T	0.599404	0.0083	0.0037	0.02443	-0.379779	0.0678548	2.18e-08	-0.0218548	0.0104959	0.0373219	0.833165	5	0.298575	basal ganglia
WMPVS	ENSG00000114124	3	GRK7	141496990	rs7635763	3	141468201	C	T	0.116302	-0.0062	0.006	0.08557	0.806788	0.146251	3.46e-08	-0.00768479	0.00756625	0.309787	0.574157	4	0.913919	basal ganglia
WMPVS	ENSG00000152942	5	RAD17	68665120	rs17230033	5	68686225	A	G	0.0198807	-0.0039	0.0106	0.6633	1.22519	0.19575	3.88e-10	-0.00318318	0.00866665	0.713402	NA	NA	0.913919	basal ganglia
WMPVS	ENSG00000148288	9	GBGT1	136028340	rs9411363	9	136039398	G	C	0.511928	-0.0004	0.0037	0.783	-0.322237	0.0442119	3.13e-13	0.00124132	0.0114835	0.913919	0.502818	3	0.913919	basal ganglia
WMPVS	ENSG00000148290	9	SURF1	136218610	rs2073932	9	136305439	G	A	0.578529	-0.0008	0.0037	0.8478	0.610483	0.0677516	2.05e-19	-0.00131044	0.00606252	0.828868	0.1668	20	0.913919	basal ganglia
WMPVS	ENSG00000139428	12	MMAB	109991542	rs7300998	12	110016450	A	G	0.2833	-0.0017	0.0041	0.8725	-0.393574	0.0673853	5.2e-09	0.00431939	0.0104436	0.679172	0.113688	14	0.913919	basal ganglia
WMPVS	ENSG00000048462	16	TNFRSF17	12058964	rs11570139	16	12059038	T	C	0.27833	-0.0021	0.0039	0.3735	-0.683005	0.0834804	2.8e-16	0.00307465	0.00572241	0.591061	0.240093	8	0.913919	basal ganglia
CMB_any	ENSG00000189171	1	S100A13	153591263	rs3806233	1	153600778	A	G	0.442346	-0.0039	0.0299	0.8959	0.450353	0.0613024	2.04e-13	-0.00865987	0.0664028	0.896239	0.700874	15	0.896239	amygdala
CMB_any	ENSG00000148290	9	SURF1	136218610	rs3118667	9	136291063	C	T	0.488072	0.0164	0.0291	0.5732	0.478847	0.0710581	1.6e-11	0.0342489	0.0609831	0.57438	0.284095	17	0.896239	amygdala
BGPVS	ENSG00000189171	1	S100A13	153591263	rs3806233	1	153600778	A	G	0.442346	0.0003	0.0035	0.9228	0.450353	0.0613024	2.04e-13	0.000666144	0.00777221	0.931698	0.318358	15	0.931698	amygdala
BGPVS	ENSG00000148290	9	SURF1	136218610	rs3118667	9	136291063	C	T	0.488072	0.0049	0.0035	0.1756	0.478847	0.0710581	1.6e-11	0.0102329	0.00746529	0.170459	0.835089	18	0.340917	amygdala
CMB_deep	ENSG00000189171	1	S100A13	153591263	rs3806233	1	153600778	A	G	0.442346	-0.0225	0.0463	0.6272	0.450353	0.0613024	2.04e-13	-0.0499608	0.103033	0.627746	0.144553	15	0.627746	amygdala
CMB_deep	ENSG00000148290	9	SURF1	136218610	rs3118667	9	136291063	C	T	0.488072	-0.0459	0.0449	0.3061	0.478847	0.0710581	1.6e-11	-0.0958553	0.0948397	0.312156	0.490305	16	0.624312	amygdala
FA	ENSG00000189171	1	S100A13	153591263	rs3806233	1	153600778	A	G	0.442346	-0.00214837	0.0422094	0.959408	0.450353	0.0613024	2.04e-13	-0.00477041	0.0937274	0.959408	0.575237	15	0.959408	amygdala
FA	ENSG00000148290	9	SURF1	136218610	rs3118667	9	136291063	C	T	0.488072	-0.0265014	0.0420984	0.529023	0.478847	0.0710581	1.6e-11	-0.0553442	0.0882989	0.530802	0.49314	18	0.959408	amygdala
CMB_lobar	ENSG00000189171	1	S100A13	153591263	rs3806233	1	153600778	A	G	0.442346	0.0315	0.0374	0.3993	0.450353	0.0613024	2.04e-13	0.0699451	0.08359	0.402725	0.402956	15	0.402725	amygdala
CMB_lobar	ENSG00000148290	9	SURF1	136218610	rs3118667	9	136291063	C	T	0.488072	0.0372	0.0361	0.303	0.478847	0.0710581	1.6e-11	0.0776866	0.0762658	0.308378	0.114019	17	0.402725	amygdala
SVS	ENSG00000189171	1	S100A13	153591263	rs3806233	1	153600778	A	G	0.442346	0.002	0.0235	0.9329	0.450353	0.0613024	2.04e-13	0.00444096	0.0521848	0.932181	0.392829	15	0.932181	amygdala
SVS	ENSG00000148290	9	SURF1	136218610	rs3118667	9	136291063	C	T	0.488072	-0.0268	0.0239	0.2609	0.478847	0.0710581	1.6e-11	-0.0559678	0.0505978	0.26867	0.609844	18	0.537341	amygdala
WMPVS	ENSG00000189171	1	S100A13	153591263	rs3806233	1	153600778	A	G	0.442346	0.0055	0.0036	0.01313	0.450353	0.0613024	2.04e-13	0.0122126	0.00816476	0.134712	0.300542	15	0.269424	amygdala
WMPVS	ENSG00000148290	9	SURF1	136218610	rs3118667	9	136291063	C	T	0.488072	-0.0028	0.0036	0.3848	0.478847	0.0710581	1.6e-11	-0.00584738	0.00756797	0.43973	0.416668	18	0.43973	amygdala
CMB_any	ENSG00000189171	1	S100A13	153591263	rs999418	1	153600124	C	T	0.502982	-0.0142	0.0298	0.6322	0.47784	0.0498527	9.24e-22	-0.0297171	0.062441	0.63413	0.283035	19	0.63413	hippocampus
CMB_any	ENSG00000148290	9	SURF1	136218610	rs3124747	9	136268084	A	G	0.311133	0.0362	0.0332	0.2768	-0.60268	0.0744443	5.69e-16	-0.060065	0.0555847	0.279873	0.110643	20	0.559746	hippocampus
BGPVS	ENSG00000189171	1	S100A13	153591263	rs999418	1	153600124	C	T	0.502982	0.0002	0.0035	0.7261	0.47784	0.0498527	9.24e-22	0.00041855	0.00732476	0.954432	0.710409	19	0.954432	hippocampus
BGPVS	ENSG00000148290	9	SURF1	136218610	rs3124747	9	136268084	A	G	0.311133	-0.0057	0.0038	0.1697	-0.60268	0.0744443	5.69e-16	0.00945775	0.00641248	0.14024	0.794333	20	0.28048	hippocampus
CMB_deep	ENSG00000189171	1	S100A13	153591263	rs999418	1	153600124	C	T	0.502982	0.0044	0.0459	0.9235	0.47784	0.0498527	9.24e-22	0.0092081	0.0960621	0.923635	0.363685	19	0.923635	hippocampus
CMB_deep	ENSG00000148290	9	SURF1	136218610	rs3124747	9	136268084	A	G	0.311133	0.0543	0.0514	0.2903	-0.60268	0.0744443	5.69e-16	-0.0900976	0.0860088	0.294851	0.32321	20	0.589702	hippocampus
FA	ENSG00000189171	1	S100A13	153591263	rs999418	1	153600124	C	T	0.502982	0.00274959	0.0419534	0.947745	0.47784	0.0498527	9.24e-22	0.00575421	0.0878001	0.947746	0.637024	19	0.947746	hippocampus
FA	ENSG00000148290	9	SURF1	136218610	rs3124747	9	136268084	A	G	0.311133	0.0293825	0.0450751	0.514502	-0.60268	0.0744443	5.69e-16	-0.0487531	0.0750331	0.515851	0.63391	20	0.947746	hippocampus
CMB_lobar	ENSG00000189171	1	S100A13	153591263	rs999418	1	153600124	C	T	0.502982	-0.0012	0.0371	0.9732	0.47784	0.0498527	9.24e-22	-0.0025113	0.0776415	0.974197	0.171073	19	0.974197	hippocampus
CMB_lobar	ENSG00000148290	9	SURF1	136218610	rs3124747	9	136268084	A	G	0.311133	0.042	0.0421	0.3191	-0.60268	0.0744443	5.69e-16	-0.0696887	0.070383	0.322108	0.111083	20	0.644216	hippocampus
SVS	ENSG00000189171	1	S100A13	153591263	rs999418	1	153600124	C	T	0.502982	-0.0159	0.0241	0.5089	0.47784	0.0498527	9.24e-22	-0.0332747	0.0505546	0.510414	0.207943	19	0.510414	hippocampus
SVS	ENSG00000148290	9	SURF1	136218610	rs3124747	9	136268084	A	G	0.311133	0.0223	0.029	0.4419	-0.60268	0.0744443	5.69e-16	-0.0370014	0.048335	0.443962	0.612141	20	0.510414	hippocampus
WMPVS	ENSG00000189171	1	S100A13	153591263	rs999418	1	153600124	C	T	0.502982	0.0051	0.0036	0.01394	0.47784	0.0498527	9.24e-22	0.010673	0.00761575	0.161082	0.688464	19	0.161082	hippocampus
WMPVS	ENSG00000148290	9	SURF1	136218610	rs3124747	9	136268084	A	G	0.311133	0.0063	0.0039	0.09524	-0.60268	0.0744443	5.69e-16	-0.0104533	0.00659866	0.113158	0.0425792	20	0.161082	hippocampus

## Sheet: Table S7
Table S7 mQTL probes identified in the SMR analysis for whole blood tissue.
GWAS	probeID	ProbeChr	Gene	Probe_bp	topSNP	topSNP_chr	topSNP_bp	A1	A2	Freq	b_GWAS	se_GWAS	p_GWAS	b_eQTL	se_eQTL	p_eQTL	b_SMR	se_SMR	p_SMR	p_HEIDI	nsnp_HEIDI	FDR
SVS	cg09250146	1	CELSR2	109791946	rs12081530	1	109783860	A	G	0.466203	0.0126	0.0228	0.5801	-0.347588	0.0314988	2.59141e-28	-0.0362498	0.0656771	0.58099	0.0222765	20	0.978355
SVS	cg21684021	1	CELSR2	109800400	rs12731760	1	109800349	A	G	0.0765408	-0.0859	0.0409	0.0358	-0.691599	0.0516135	6.08149e-41	0.124205	0.0598603	0.0379947	0.167389	14	0.409002
SVS	cg25213350	1	CELSR2	109802435	rs592355	1	109802395	A	G	0.138171	-0.0185	0.0346	0.5921	1.4032	0.0389445	2.76035e-284	-0.0131842	0.0246606	0.59291	0.221511	20	0.978355
SVS	cg17243654	1	CELSR2	109816280	rs1277917	1	109817479	C	G	0.150099	-0.0178	0.0338	0.599	-0.593791	0.046264	1.04606e-37	0.0299769	0.0569703	0.59876	0.310229	19	0.978355
SVS	cg00908766	1	CELSR2	109817496	rs11102967	1	109817245	C	T	0.33499	-0.0044	0.0241	0.8566	-1.23846	0.0231542	0	0.0035528	0.0194598	0.855134	0.26241	20	0.978355
SVS	cg15207993	1	S100A13;S100A13;S100A13;S100A13;S100A13	153591313	rs4845563	1	153629026	A	G	0.44334	0.0056	0.023	0.806	0.269777	0.0320266	3.65325e-17	0.0207579	0.0852912	0.807714	0.576943	17	0.978355
SVS	cg02573566	1	S100A13;S100A13;S100A13;S100A13;S100A1;S100A13;S100A13	153599479	rs913861	1	153622220	G	A	0.477137	-0.0043	0.0229	0.8515	-1.06093	0.0244076	0	0.00405305	0.021585	0.851056	0.233698	20	0.978355
SVS	cg00012362	1	S100A13;S100A13;S100A13;S100A13;S100A1;S100A13;S100A13	153599487	rs913861	1	153622220	G	A	0.477137	-0.0043	0.0229	0.8515	-1.09805	0.0232415	0	0.00391603	0.0208553	0.851056	0.241457	20	0.978355
SVS	cg13946767	1	S100A13;S100A13;S100A13;S100A13;S100A1;S100A13;S100A13	153599671	rs999418	1	153600124	T	C	0.497018	0.0159	0.0241	0.5089	-1.10724	0.0226787	0	-0.01436	0.0217678	0.509452	0.412197	20	0.978355
SVS	cg11343894	1	S100A13;S100A13;S100A13;S100A13;S100A1;S100A13;S100A13	153599704	rs999418	1	153600124	T	C	0.497018	0.0159	0.0241	0.5089	-1.11213	0.0224857	0	-0.0142969	0.0216721	0.509451	0.410606	20	0.978355
SVS	cg02331910	1	S100A13;S100A13;S100A1;S100A13;S100A13;S100A13	153599831	rs999418	1	153600124	T	C	0.497018	0.0159	0.0241	0.5089	-1.09367	0.0230331	0	-0.0145382	0.022038	0.509455	0.412314	20	0.978355
SVS	cg04077668	1	S100A13;S100A13;S100A13;S100A1;S100A13;S100A13;S100A13	153600064	rs999418	1	153600124	T	C	0.497018	0.0159	0.0241	0.5089	-0.936007	0.026779	1.16493e-267	-0.0169871	0.0257523	0.509489	0.38917	20	0.978355
SVS	cg06419659	1	S100A13;S100A13;S100A13;S100A1;S100A13;S100A13	153600132	rs999418	1	153600124	T	C	0.497018	0.0159	0.0241	0.5089	-1.07849	0.0235278	0	-0.0147428	0.0223484	0.509458	0.4167	20	0.978355
SVS	cg07898899	1	S100A13;S100A13;S100A13;S100A1;S100A13;S100A13	153600156	rs999418	1	153600124	T	C	0.497018	0.0159	0.0241	0.5089	-1.03439	0.0246487	0	-0.0153714	0.0233016	0.509466	0.415891	20	0.978355
SVS	cg10963218	1	S100A13;S100A13;S100A13;S100A1;S100A13;S100A13	153600762	rs28754733	1	153598094	C	T	0.446322	0.0024	0.0236	0.92	0.802931	0.0288747	3.52791e-170	0.00298905	0.0293925	0.918999	0.281394	20	0.978355
SVS	cg15559456	1	S100A13;S100A13;S100A13;S100A1;S100A13;S100A13	153600790	rs9330301	1	153594364	G	T	0.485089	0.0066	0.0238	0.7803	-0.366957	0.0322119	4.58579e-30	-0.0179858	0.0648769	0.781604	0.594453	20	0.978355
SVS	cg14467840	1	S100A13;S100A1;S100A13;S100A13;S100A13;S100A13	153600972	rs11580122	1	153613215	T	C	0.474155	-0.0018	0.0231	0.9389	-0.358915	0.0317427	1.21134e-29	0.00501511	0.0643622	0.937891	0.379964	20	0.978355
SVS	cg26148377	1	C1orf77;S100A13	153605715	rs11580122	1	153613215	T	C	0.474155	-0.0018	0.0231	0.9389	0.25034	0.0322802	8.81924e-15	-0.00719022	0.0922792	0.937893	0.263772	15	0.978355
SVS	cg26359488	1	C1orf77;S100A13	153606037	rs2274739	1	153612133	G	A	0.475149	0.0026	0.0229	0.9081	0.739234	0.0303741	7.84159e-131	0.00351715	0.0309784	0.909606	0.436713	20	0.978355
SVS	cg26548293	1	C1orf77;S100A13	153606178	rs1128894	1	153604422	T	C	0.475149	0.005	0.0236	0.8324	0.808486	0.0288873	2.30052e-172	0.0061844	0.0291912	0.832218	0.508769	20	0.978355
SVS	cg17138369	1	C1orf77;S100A13	153606383	rs3828031	1	153617132	C	A	0.475149	-0.0017	0.0228	0.94	0.746657	0.0300574	3.23285e-136	-0.00227682	0.0305362	0.940564	0.295042	20	0.978355
SVS	cg21936775	1	C1orf77;S100A13	153607143	rs7934	1	153618766	C	T	0.474155	0.006	0.0232	0.7972	-0.319236	0.03204	2.19784e-23	-0.0187949	0.072698	0.795995	0.478322	20	0.978355
SVS	cg22706106	1	C1orf77;S100A13	153607701	rs4845564	1	153642012	T	C	0.442346	0.002	0.0229	0.9299	-0.228697	0.0325984	2.28982e-12	-0.0087452	0.10014	0.93041	0.629076	13	0.978355
SVS	cg21262032	1	IL6R;IL6R	154437693	rs4240872	1	154436195	C	T	0.280318	0.0358	0.0266	0.1791	-0.664483	0.0381607	6.60495e-68	-0.0538765	0.0401505	0.179641	0.113787	20	0.847217
SVS	cg13549904	1	IL6R;IL6R	154438143	rs7514452	1	154438084	C	T	0.220676	0.028	0.0288	0.3305	-0.418715	0.0420892	2.56607e-23	-0.0668713	0.0691095	0.333238	0.137664	13	0.978355
SVS	cg15633035	1	IL6R;IL6R	154439516	rs116141616	1	154416069	A	G	0.0178926	0.1574	0.0967	0.1034	0.821969	0.110338	9.36773e-14	0.191491	0.12042	0.11179	NA	NA	0.705435
SVS	cg24304309	1	ADAR;ADAR;ADAR;ADAR	154577895	rs61300392	1	154575685	T	A	0.0705765	0.0095	0.045	0.8321	-0.150446	0.0163466	3.46534e-20	-0.0631456	0.299189	0.832844	0.921442	15	0.978355
SVS	cg06269322	1	ADAR;ADAR;ADAR;ADAR	154580460	rs59618219	1	154589931	T	C	0.189861	0.025	0.0281	0.3733	0.604438	0.0398789	6.82645e-52	0.0413607	0.0465695	0.37446	0.673388	20	0.978355
SVS	cg03920003	1	ADAR;ADAR;ADAR;ADAR	154582007	rs9427102	1	154586957	G	A	0.470179	-0.0287	0.0226	0.2057	1.12146	0.0227372	0	-0.0255916	0.020159	0.204266	0.229886	20	0.855241
SVS	cg17218026	1	ADAR;ADAR;ADAR;ADAR	154582156	rs9427102	1	154586957	G	A	0.470179	-0.0287	0.0226	0.2057	1.09604	0.0235943	0	-0.0261852	0.0206274	0.204285	0.194761	20	0.855241
SVS	cg09786420	1	ADAR	154583389	rs9427102	1	154586957	G	A	0.470179	-0.0287	0.0226	0.2057	0.491299	0.0317035	3.65259e-54	-0.0584166	0.0461547	0.205632	0.148184	20	0.855241
SVS	cg27530370	1	ADAR	154589288	rs3766922	1	154577055	G	T	0.471173	-0.0299	0.0226	0.1872	0.249899	0.0320268	6.05396e-15	-0.119648	0.0917273	0.1921	0.317455	8	0.855241
SVS	cg18713316	1	KCNN3;KCNN3	154732860	rs12406117	1	154740879	G	A	0.412525	-0.0102	0.0237	0.6668	-0.351649	0.032068	5.58385e-28	0.0290062	0.0674486	0.66716	0.28157	20	0.978355
SVS	cg24675344	1	KCNN3;KCNN3	154732993	rs10908436	1	154733000	A	G	0.324056	-0.0213	0.025	0.3948	0.266326	0.0338298	3.47545e-15	-0.0799772	0.094418	0.396965	0.367138	3	0.978355
SVS	cg23597057	1	KCNN3;KCNN3	154733198	rs10908436	1	154733000	A	G	0.324056	-0.0213	0.025	0.3948	-0.197107	0.0344326	1.03783e-08	0.108063	0.128232	0.399387	0.489828	6	0.978355
SVS	cg16489975	1	KCNN3;KCNN3	154733435	rs1553611	1	154732308	A	G	0.121272	0.0188	0.0353	0.5946	0.330988	0.0473762	2.82085e-12	0.0567996	0.10696	0.595393	0.0295572	4	0.978355
SVS	cg18755616	1	KCNN3;KCNN3	154733492	rs77716853	1	154735404	C	T	0.082505	0.0787	0.0414	0.05731	-0.938967	0.0567191	1.48141e-61	-0.0838155	0.0443807	0.0589514	0.324076	13	0.567795
SVS	cg09768411	1	KCNN3;KCNN3	154744848	rs1131820	1	154744852	A	G	0.255467	-0.0033	0.0267	0.9027	-1.06626	0.0285103	4.03908e-306	0.00309493	0.0250409	0.901636	0.0622424	20	0.978355
SVS	cg22732644	1	KCNN3;KCNN3	154745124	rs12047201	1	154745455	T	C	0.411531	0.0405	0.024	0.09173	0.361597	0.0337383	8.4063e-27	0.112003	0.0671899	0.0955215	0.466781	20	0.637239
SVS	cg02289321	1	KCNN3;KCNN3	154746968	rs12047201	1	154745455	T	C	0.411531	0.0405	0.024	0.09173	0.295524	0.0337034	1.81265e-18	0.137045	0.082702	0.097501	0.483858	20	0.637239
SVS	cg03420144	1	KCNN3;KCNN3	154785616	rs6688257	1	154783579	T	C	0.0755467	-0.0312	0.0429	0.4673	0.358266	0.0563989	2.12036e-10	-0.0870861	0.120526	0.469955	0.238493	3	0.978355
SVS	cg13084419	1	KCNN3;KCNN3	154794443	rs116831881	1	154794384	T	C	0.0397614	0.0735	0.0692	0.288	0.549117	0.0868597	2.58392e-10	0.133851	0.127787	0.294888	NA	NA	0.978355
SVS	cg13396821	1	KCNN3;KCNN3	154812952	rs36088503	1	154812943	A	G	0.212724	0.0151	0.0286	0.5975	-0.355422	0.0405144	1.7437e-18	-0.0424847	0.0806133	0.598181	0.595046	19	0.978355
SVS	cg16296829	1	KCNN3;KCNN3	154832535	rs4845675	1	154825806	C	T	0.230616	0.0224	0.0273	0.4126	0.303537	0.040036	3.41335e-14	0.0737966	0.0904648	0.414643	0.385385	16	0.978355
SVS	cg18315680	1	KCNN3;KCNN3	154833117	rs4845397	1	154832304	T	C	0.297217	0.002	0.0255	0.9359	0.597827	0.0343143	5.60685e-68	0.00334545	0.0426549	0.937486	0.813456	19	0.978355
SVS	cg10503610	1	KCNN3;KCNN3	154833121	rs4845397	1	154832304	T	C	0.297217	0.002	0.0255	0.9359	0.541564	0.035186	1.86764e-53	0.00369301	0.0470865	0.937486	0.824938	18	0.978355
SVS	cg06221963	1	KCNN3	154839813	rs4845679	1	154861187	T	G	0.399602	0.016	0.0234	0.4937	-1.19978	0.0197811	0	-0.0133358	0.0195048	0.494154	0.594633	20	0.978355
SVS	cg09359103	1	KCNN3	154839909	rs4845679	1	154861187	T	G	0.399602	0.016	0.0234	0.4937	-1.16078	0.0212409	0	-0.0137838	0.0201604	0.49416	0.599815	20	0.978355
SVS	cg16680214	1	KCNN3	154839983	rs1007170	1	154881461	A	G	0.400596	0.0217	0.0238	0.3618	-0.916216	0.0276099	1.81187e-241	-0.0236844	0.0259862	0.362074	0.43293	20	0.978355
SVS	cg15077070	2	IL1RL2	102803290	rs12474258	2	102816695	C	T	0.400596	0.0545	0.023	0.01794	-0.249842	0.0329367	3.31169e-14	-0.218138	0.0964452	0.023711	0.444253	17	0.309937
SVS	cg22797169	2	IL1RL2	102803407	rs917994	2	102837414	G	A	0.40159	0.0546	0.023	0.01747	-0.298943	0.0333089	2.83664e-19	-0.182644	0.0795837	0.0217338	0.523804	20	0.305946
SVS	cg14837955	2	IL1RL2;IL1RL2	102803435	rs2302621	2	102842124	G	T	0.40159	0.0562	0.023	0.01441	-0.326629	0.0326768	1.59079e-23	-0.172061	0.0724897	0.0176162	0.896559	20	0.305946
SVS	cg08023416	2	IL1RL2	102803787	rs2302621	2	102842124	G	T	0.40159	0.0562	0.023	0.01441	-0.620022	0.0316287	1.45273e-85	-0.0906419	0.0373825	0.0153204	0.784124	20	0.305946
SVS	cg13315345	2	IL1RL2	102803985	rs917994	2	102837414	G	A	0.40159	0.0546	0.023	0.01747	-0.638032	0.0314551	1.78409e-91	-0.0855756	0.0362944	0.0183826	0.332604	20	0.305946
SVS	cg01376829	2	IL1RL2	102804405	rs13014004	2	102840667	T	C	0.141153	0.014	0.0335	0.6753	0.341881	0.0462607	1.46487e-13	0.0409499	0.0981439	0.6765	0.101325	13	0.978355
SVS	cg00674896	2	IL1RL2	102804576	rs34778121	2	102841567	T	C	0.449304	-0.0504	0.0226	0.02604	-0.273013	0.0329359	1.13997e-16	0.184607	0.0857234	0.0312783	0.582308	20	0.357745
SVS	cg26788216	2	IL1RL2	102844110	rs1997502	2	102844249	A	G	0.335984	0.0424	0.0245	0.0836	0.663059	0.0321427	1.52005e-94	0.063946	0.0370798	0.0846079	0.477208	20	0.595509
SVS	cg14749590	3	IL5RA;IL5RA;IL5RA;IL5RA;IL5RA;IL5RA	3147746	rs13090169	3	3152489	A	G	0.0904573	-0.0073	0.0394	0.8534	-0.325673	0.0538051	1.42326e-09	0.0224151	0.121037	0.853078	NA	NA	0.978355
SVS	cg25381017	3	IL5RA;IL5RA;IL5RA;IL5RA;IL5RA;IL5RA;IL5RA;IL5RA;IL5RA;IL5RA;IL5RA;IL5RA	3151795	rs2290608	3	3151759	T	C	0.304175	-0.0152	0.0271	0.5747	0.517651	0.0356254	7.77665e-48	-0.0293634	0.0523909	0.57516	0.836194	20	0.978355
SVS	cg21594961	3	IL5RA;IL5RA;IL5RA;IL5RA;IL5RA;IL5RA	3152916	rs17878498	3	3152930	T	G	0.219682	0.0151	0.0282	0.5915	1.38028	0.0232335	0	0.0109398	0.0204315	0.592346	0.965267	20	0.978355
SVS	cg06798483	3	ST3GAL6	98504973	rs2454680	3	98601654	G	C	0.409543	-0.0666	0.023	0.003812	-0.346502	0.0325331	1.72966e-26	0.192207	0.0687871	0.00520242	0.617375	20	0.305946
SVS	cg22261780	3	GRK7	141496940	rs6806847	3	141515136	A	G	0.23161	-0.0122	0.0262	0.641	-0.24354	0.0373851	7.30007e-11	0.0500944	0.107854	0.642316	0.84161	12	0.978355
SVS	cg15550350	3	GRK7	141497168	rs75854649	3	141455268	A	C	0.0536779	0.0162	0.0604	0.7882	0.539735	0.084255	1.49417e-10	0.0300147	0.112005	0.788717	0.892354	11	0.978355
SVS	cg00686926	3	GRK7	141514782	rs6806847	3	141515136	A	G	0.23161	-0.0122	0.0262	0.641	0.784711	0.034979	1.84339e-111	-0.0155471	0.0333953	0.641539	0.851465	20	0.978355
SVS	cg25640519	3	GRK7	141516705	rs4234469	3	141519409	G	A	0.388668	-0.0048	0.0235	0.8367	-0.369031	0.0324231	5.15676e-30	0.013007	0.0636905	0.83818	0.752904	20	0.978355
SVS	cg01201279	3	LEKR1	156543471	rs6776157	3	156543482	T	A	0.364811	0.0265	0.0238	0.266	-0.939071	0.0280285	4.19379e-246	-0.0282194	0.0253582	0.265781	0.365862	20	0.972758
SVS	cg08832018	3	LEKR1	156543647	rs62277153	3	156517233	T	C	0.0497018	-0.0713	0.0525	0.1745	-0.614751	0.0766161	1.0254e-15	0.115982	0.0866151	0.180555	0.666729	20	0.847217
SVS	cg02354125	3	LEKR1	156544586	rs344074	3	156548657	A	G	0.192843	0.0126	0.0308	0.6823	1.07787	0.0396233	5.99621e-163	0.0116897	0.0285781	0.682507	0.348782	20	0.978355
SVS	cg07733993	3	LEKR1	156636856	rs344083	3	156556312	C	A	0.246521	-0.0159	0.0278	0.5678	-0.292887	0.0385547	3.03873e-14	0.0542871	0.0951858	0.568455	0.276463	10	0.978355
SVS	cg01059398	3	TNFSF10	172235808	rs231988	3	172276979	T	C	0.12326	0.0154	0.0362	0.6709	-0.349797	0.0496737	1.8965e-12	-0.0440255	0.103677	0.671099	0.921046	10	0.978355
SVS	cg22572614	3	TNFSF10	172241975	rs3136591	3	172234969	A	G	0.503976	0.0215	0.0231	0.3516	0.220826	0.0326584	1.36385e-11	0.0973617	0.105594	0.356507	0.892875	13	0.978355
SVS	cg04611788	3	KNG1;KNG1;KNG1	186434169	rs80355270	3	186434180	G	A	0.195825	-0.0653	0.0287	0.02269	0.433207	0.0403863	7.63648e-27	-0.150736	0.0677241	0.0260315	0.0521665	20	0.317584
SVS	cg12454167	3	KNG1;KNG1;KNG1	186435060	rs5029975	3	186436918	T	C	0.326044	-0.0784	0.0243	0.001272	0.880643	0.0320444	2.88444e-166	-0.0890259	0.027783	0.00135377	0.899397	20	0.247739
SVS	cg05967855	6	IFNGR1	137540632	rs147917687	6	137383134	T	C	0.0119284	-0.0503	0.1594	0.7522	1.28423	0.132155	2.53628e-22	-0.0391674	0.124186	0.752464	NA	NA	0.978355
SVS	cg07876897	7	NFE2L3	26191696	rs2073536	7	26191698	C	T	0.436382	0.0195	0.0237	0.4104	0.616463	0.0312999	2.36281e-86	0.0316321	0.0384787	0.411038	0.0128459	20	0.978355
SVS	cg03781084	7	NFE2L3	26191726	rs2073536	7	26191698	C	T	0.436382	0.0195	0.0237	0.4104	-0.407727	0.0328556	2.31643e-35	-0.0478261	0.0582548	0.411656	0.0222322	20	0.978355
SVS	cg14644871	7	NFE2L3	26192756	rs35428152	7	26157954	T	C	0.217694	-0.0792	0.0281	0.00479	0.28663	0.0399292	7.05024e-13	-0.276314	0.105322	0.00870244	0.0811345	6	0.305946
SVS	cg14684457	7	NFE2L3	26192966	rs11979000	7	26150470	G	A	0.210736	-0.0726	0.0278	0.009054	0.292432	0.040389	4.4739e-13	-0.248263	0.10106	0.0140259	0.208351	15	0.305946
SVS	cg21699330	7	NFE2L3	26193032	rs62446333	7	26149563	T	A	0.209742	-0.0691	0.0282	0.01419	0.444008	0.0403744	3.93921e-28	-0.155628	0.0650699	0.0167704	0.42173	20	0.305946
SVS	cg10536999	7	NFE2L3	26193109	rs2107348	7	26155514	G	A	0.21173	-0.0766	0.0279	0.005975	0.411939	0.040293	1.55483e-24	-0.18595	0.0701282	0.00801182	0.397126	18	0.305946
SVS	cg07945582	7	NFE2L3	26206579	rs62446330	7	26146633	C	T	0.210736	-0.0764	0.0279	0.006101	0.230024	0.0405015	1.35173e-08	-0.332139	0.134654	0.0136399	NA	NA	0.305946
SVS	cg00677730	9	ST6GALNAC4;ST6GALNAC4	130672636	rs10819317	9	130668957	G	A	0.172962	0.0796	0.0318	0.01224	-0.260852	0.0417605	4.2008e-10	-0.305154	0.131332	0.0201511	NA	NA	0.305946
SVS	cg04416752	9	ST6GALNAC4;ST6GALNAC4	130679027	rs10819317	9	130668957	G	A	0.172962	0.0796	0.0318	0.01224	0.27452	0.0406927	1.51795e-11	0.289961	0.123556	0.0189352	NA	NA	0.305946
SVS	cg14457284	9	GFI1B;GFI1B	135852984	rs10119210	9	135853102	C	T	0.483101	0.045	0.0248	0.0702	-0.3555	0.0323675	4.60194e-28	-0.126582	0.0707065	0.0734138	0.196279	17	0.570045
SVS	cg05001389	9	GFI1B;GFI1B	135853034	rs10119210	9	135853102	C	T	0.483101	0.045	0.0248	0.0702	-0.508727	0.0319223	3.54146e-57	-0.0884561	0.0490641	0.071409	0.239954	20	0.570045
SVS	cg20143773	9	GFI1B;GFI1B	135863521	rs62579579	9	135863295	A	G	0.267396	-0.0226	0.0277	0.4146	-0.235716	0.0364799	1.03644e-10	0.0958781	0.118447	0.418252	0.609095	3	0.978355
SVS	cg12658925	9	GFI1B;GFI1B	135865263	rs606141	9	135862479	A	G	0.173956	-0.0107	0.0308	0.7273	0.238357	0.0394671	1.54699e-09	-0.0448906	0.129432	0.72872	0.818337	9	0.978355
SVS	cg04703696	9	GBGT1	136036629	rs2073924	9	136037742	A	G	0.182903	0.0012	0.0296	0.9687	0.805036	0.0375842	8.79021e-102	0.00149062	0.0367686	0.967662	0.946037	16	0.978355
SVS	cg14653977	9	GBGT1	136038692	rs7854638	9	136036307	G	C	0.185885	0.007	0.029	0.8097	0.253722	0.0400345	2.33398e-10	0.0275892	0.114381	0.809397	0.810943	5	0.978355
SVS	cg14472025	9	GBGT1	136039125	rs35637464	9	136032671	A	T	0.0904573	0.0382	0.0488	0.4338	0.363318	0.0596123	1.09658e-09	0.105142	0.135421	0.437507	0.659434	3	0.978355
SVS	cg14440550	9	ABO	136131118	rs8176722	9	136132754	A	C	0.11332	-0.0183	0.0384	0.6339	-1.71079	0.0410436	0	0.0106968	0.0224472	0.633696	0.340622	20	0.978355
SVS	cg12020464	9	ABO	136131183	rs8176730	9	136132525	C	T	0.11332	-0.0306	0.0384	0.4264	-1.88803	0.0372539	0	0.0162074	0.0203412	0.425581	0.120376	20	0.978355
SVS	cg00017475	9	ABO	136131707	rs8176725	9	136132617	A	G	0.114314	-0.017	0.0383	0.6577	-0.529599	0.0527415	1.00225e-23	0.0320998	0.0723895	0.657454	0.302302	20	0.978355
SVS	cg13850847	9	ABO	136131739	rs7873522	9	136131905	C	T	0.335984	0.0303	0.0239	0.2041	-0.826153	0.0301004	7.63265e-166	-0.036676	0.0289601	0.205358	0.383481	20	0.855241
SVS	cg14636261	9	ABO	136133628	rs7469795	9	136130893	C	T	0.311133	0.0255	0.0263	0.3311	-0.407886	0.0338498	1.94264e-33	-0.0625175	0.0646872	0.333815	0.32583	20	0.978355
SVS	cg11879188	9	ABO	136149908	rs582094	9	136145484	T	A	0.370775	-0.0023	0.0261	0.93	0.935527	0.0323937	2.13502e-183	-0.00245851	0.0278988	0.92978	0.520999	20	0.978355
SVS	cg21160290	9	ABO	136149941	rs554833	9	136147160	T	C	0.371769	0.0045	0.0254	0.8581	1.34322	0.0236474	0	0.00335016	0.0189099	0.859379	0.484837	20	0.978355
SVS	cg22535403	9	ABO	136150032	rs554833	9	136147160	T	C	0.371769	0.0045	0.0254	0.8581	1.31203	0.0248586	0	0.0034298	0.0193594	0.859379	0.293726	20	0.978355
SVS	cg13506600	9	ABO	136150361	rs687621	9	136137065	G	A	0.370775	0.0054	0.0264	0.839	0.675267	0.0357579	1.53228e-79	0.00799684	0.0390979	0.837937	0.437156	20	0.978355
SVS	cg07241568	9	ABO	136150823	rs550057	9	136146597	T	C	0.282306	0.0146	0.0274	0.5953	0.648122	0.0394888	1.5491e-60	0.0225266	0.0422983	0.594334	0.528658	20	0.978355
SVS	cg24267699	9	ABO	136151359	rs582094	9	136145484	T	A	0.370775	-0.0023	0.0261	0.93	0.906922	0.033381	1.51818e-162	-0.00253605	0.0287788	0.92978	0.261059	20	0.978355
SVS	cg06818865	9	ABO	136151958	rs8176649	9	136147295	A	G	0.379722	-0.0032	0.0254	0.9005	-0.591024	0.0321899	2.71996e-75	0.00541433	0.0429773	0.899747	0.014198	20	0.978355
SVS	cg25307641	9	SURF2;SURF1	136222163	rs3124752	9	136264493	T	C	0.461233	0.0097	0.0234	0.68	-0.184882	0.033113	2.35911e-08	-0.0524659	0.126916	0.679319	0.334623	5	0.978355
SVS	cg21241477	9	SURF1;SURF2	136223965	rs658517	9	136222490	G	A	0.465209	0.0014	0.0233	0.9518	0.877226	0.028252	1.13911e-211	0.00159594	0.0265611	0.952087	0.201061	20	0.978355
SVS	cg02257517	9	SLC2A6;SLC2A6	136340262	rs1054379	9	136335824	T	C	0.0974155	0.0382	0.038	0.315	-0.533789	0.0527037	4.14598e-24	-0.0715639	0.071539	0.317142	0.27565	20	0.978355
SVS	cg25020204	9	DBH	136500234	rs1611114	9	136500203	T	C	0.267396	-0.0119	0.0264	0.6512	-0.260616	0.0375968	4.15331e-12	0.045661	0.101512	0.652849	0.448234	9	0.978355
SVS	cg06708731	9	DBH	136501420	rs4744534	9	136562165	A	G	0.359841	-0.0012	0.0258	0.9626	0.248174	0.0353566	2.23198e-12	-0.00483532	0.103962	0.962903	0.544263	10	0.978355
SVS	cg14581628	9	DBH	136503185	rs10993770	9	136564575	A	C	0.383698	0.0133	0.0248	0.591	0.303327	0.0350742	5.23379e-18	0.0438471	0.081917	0.592469	0.742999	10	0.978355
SVS	cg14368247	9	DBH	136516616	rs7864658	9	136515284	G	A	0.477137	-0.0438	0.0241	0.06954	0.230037	0.0316471	3.62629e-13	-0.190404	0.107991	0.077875	0.851625	5	0.570045
SVS	cg13521156	9	DBH	136520852	rs61149283	9	136519258	G	A	0.135189	0.0251	0.0337	0.4567	0.273729	0.0456035	1.94459e-09	0.0916965	0.124059	0.459823	0.396443	12	0.978355
SVS	cg13651137	9	DBH	136522662	rs916620	9	136596750	T	C	0.34493	-0.0255	0.0247	0.3029	0.206402	0.0334815	7.06362e-10	-0.123545	0.121336	0.308579	0.922363	13	0.978355
SVS	cg14138047	9	DBH	136522716	rs129915	9	136524918	G	A	0.32505	0.0282	0.0267	0.2907	-0.299289	0.0365859	2.82787e-16	-0.0942233	0.0899519	0.294876	0.939032	20	0.978355
SVS	cg14007688	9	DBH	136522927	rs2073837	9	136522928	A	G	0.342942	0.0377	0.0255	0.1395	-1.36426	0.0202654	0	-0.027634	0.018696	0.139388	0.974001	20	0.790781
SVS	cg10746447	11	MAML2	95809716	rs9645610	11	95803410	C	T	0.195825	0.0476	0.0309	0.1229	-0.435434	0.043	4.21995e-24	-0.109316	0.0717801	0.127776	0.741727	14	0.754288
SVS	cg11588317	11	MAML2	95837120	rs7938402	11	95839646	T	G	0.280318	0.0057	0.0256	0.8235	0.54972	0.0344273	2.15046e-57	0.0103689	0.0465737	0.82382	0.136918	20	0.978355
SVS	cg01219426	11	MAML2	95856658	rs10831488	11	95853372	A	C	0.359841	0.0123	0.0251	0.6247	0.209936	0.0337209	4.79411e-10	0.0585893	0.11993	0.625175	NA	NA	0.978355
SVS	cg18219522	11	MAML2	95870414	rs7115104	11	95864253	C	G	0.145129	0.0294	0.0324	0.3644	-0.778303	0.044965	4.01853e-67	-0.0377745	0.0416862	0.364849	0.893809	20	0.978355
SVS	cg22637890	11	MAML2	95954652	rs722147	11	95961510	T	C	0.0755467	0.0052	0.0407	0.8988	0.314874	0.0535987	4.23716e-09	0.0165145	0.129289	0.898359	0.821465	4	0.978355
SVS	cg22978477	11	MAML2	96040893	rs78333611	11	96044855	C	T	0.0337972	0.0119	0.0618	0.8468	-2.13251	0.0688888	2.12074e-210	-0.00558028	0.0289805	0.847309	0.623608	20	0.978355
SVS	cg24088496	11	MAML2	96071506	rs117686537	11	96075065	T	C	0.0208748	-0.016	0.0871	0.8541	0.631713	0.111811	1.60598e-08	-0.025328	0.137952	0.854327	0.804154	4	0.978355
SVS	cg06716182	11	MAML2	96074944	rs117686537	11	96075065	T	C	0.0208748	-0.016	0.0871	0.8541	1.92298	0.107871	4.38821e-71	-0.00832042	0.0452967	0.854259	0.123311	12	0.978355
SVS	cg13275129	11	MAML2;MAML2	96076288	rs11021542	11	96076289	G	C	0.276342	-0.0146	0.0249	0.5572	-1.38877	0.0174059	0	0.0105129	0.01793	0.557654	0.123513	20	0.978355
SVS	cg10825847	11	CASP5;CASP5;CASP5;CASP5;CASP5;CASP5	104894216	rs3181317	11	104880331	T	C	0.337972	-0.0306	0.0242	0.2063	0.198538	0.03283	1.4715e-09	-0.154127	0.124527	0.215828	0.212387	3	0.877702
SVS	cg11304234	11	IL18;IL18	112034801	rs10891343	11	112080384	T	C	0.487078	-0.0112	0.0228	0.6243	0.211074	0.0321845	5.44463e-11	-0.053062	0.108322	0.624236	0.766028	17	0.978355
SVS	cg26534425	11	IL18	112034925	rs10891343	11	112080384	T	C	0.487078	-0.0112	0.0228	0.6243	0.195636	0.0325873	1.93172e-09	-0.0572492	0.116932	0.624423	0.875412	10	0.978355
SVS	cg08203715	11	ST3GAL4;ST3GAL4	126226154	rs59379014	11	126228000	T	C	0.0656064	-0.0406	0.0474	0.3915	-0.780622	0.0627061	1.41774e-35	0.0520098	0.0608644	0.392817	0.981782	20	0.978355
SVS	cg19008371	11	ST3GAL4	126226766	rs78471630	11	126221298	T	G	0.055666	-0.0375	0.0514	0.4654	-0.391451	0.068177	9.37362e-09	0.0957974	0.132362	0.469218	0.869921	6	0.978355
SVS	cg05055844	11	ST3GAL4	126275997	rs10790802	11	126277812	T	C	0.417495	0.0236	0.0241	0.3267	0.586968	0.0310016	6.04069e-80	0.0402066	0.0411133	0.328101	0.93605	20	0.978355
SVS	cg00292447	11	ST3GAL4	126276006	rs144732948	11	125310205	T	G	0.0149105	-0.1368	0.1013	0.1771	-1.36218	0.114453	1.16085e-32	0.100427	0.0748433	0.17965	0.329787	7	0.847217
SVS	cg01572652	12	C12orf42;C12orf42	103695883	rs12229882	12	103789701	A	G	0.141153	0.0406	0.0346	0.2412	0.348177	0.0465895	7.82097e-14	0.116607	0.100592	0.246371	0.810601	6	0.939291
SVS	cg27663938	12	C12orf42;C12orf42	103696381	rs7139385	12	103897139	T	C	0.190855	-0.0077	0.033	0.815	-0.259322	0.0423924	9.52482e-10	0.0296928	0.127347	0.815634	0.440174	12	0.978355
SVS	cg17063780	12	C12orf42;C12orf42	103816811	rs12298824	12	103868698	G	T	0.157058	0.0369	0.0311	0.235	0.266172	0.0437862	1.21012e-09	0.138632	0.119047	0.244213	0.746015	6	0.939291
SVS	cg02619087	12	C12orf42;C12orf42	103838906	rs12308341	12	103852745	A	G	0.144135	0.0502	0.0334	0.1336	0.309178	0.0463874	2.64434e-11	0.162366	0.110741	0.1426	0.749425	4	0.790781
SVS	cg18798446	12	C12orf42;C12orf42	103862780	rs10861020	12	103859726	G	C	0.157058	0.0383	0.0317	0.2274	0.31816	0.0447833	1.20817e-12	0.12038	0.101066	0.233614	0.913669	7	0.929378
SVS	cg25935014	12	C12orf42;C12orf42	103889042	rs12422517	12	103889031	A	G	0.324056	-0.0287	0.0256	0.2611	0.38291	0.0354839	3.79245e-27	-0.0749523	0.0672163	0.264811	0.143913	20	0.972758
SVS	cg26381364	12	C12orf42;C12orf42	103889772	rs4499092	12	103934387	T	C	0.172962	0.0161	0.0301	0.5918	-0.299017	0.0422198	1.41686e-12	-0.0538431	0.10095	0.593781	0.221328	8	0.978355
SVS	cg11342468	12	C12orf42;C12orf42	103889784	rs2374050	12	103895177	T	C	0.184891	0.0161	0.0303	0.5964	0.26072	0.0408903	1.81663e-10	0.0617521	0.116619	0.596446	0.512824	10	0.978355
SVS	cg13702005	12	C12orf42;C12orf42	103889789	rs147519529	12	103934391	T	G	0.0119284	-0.0065	0.1126	0.954	0.920996	0.124539	1.41168e-13	-0.00705758	0.122263	0.953968	0.227835	8	0.978355
SVS	cg03882242	12	C12orf42;C12orf42	103889798	rs147519529	12	103934391	T	G	0.0119284	-0.0065	0.1126	0.954	0.70307	0.125108	1.91299e-08	-0.00924517	0.160163	0.953969	0.116843	5	0.978355
SVS	cg12814529	12	C12orf42;C12orf42	103890083	rs2374047	12	103934820	A	T	0.171968	0.0152	0.0302	0.6138	0.262351	0.0419973	4.18794e-10	0.0579376	0.115486	0.615889	0.63185	13	0.978355
SVS	cg06824277	12	C12orf42;C12orf42	103890274	rs10778260	12	103925240	C	T	0.192843	0.0036	0.0289	0.9005	0.533648	0.0414538	6.36087e-38	0.00674602	0.0541581	0.900871	0.221111	20	0.978355
SVS	cg16497413	12	MMAB	109992779	rs7970557	12	110002133	T	C	0.176938	-0.0148	0.0299	0.6203	0.400983	0.0425083	3.98296e-21	-0.0369093	0.0746693	0.621092	0.274308	20	0.978355
SVS	cg19816075	12	OAS3	113408421	rs77693504	12	113411654	T	C	0.0248509	-0.1392	0.0773	0.07164	-3.81152	0.0541058	0	0.0365209	0.0202872	0.0718309	0.926006	20	0.570045
SVS	cg09253125	12	IQCD;TPCN1;IQCD;TPCN1	113658854	rs61943583	12	113663606	A	G	0.0894632	0.0026	0.0474	0.9563	-0.373949	0.06102	8.88211e-10	-0.00695282	0.12676	0.956258	0.725334	6	0.978355
SVS	cg11930955	12	TPCN1;TPCN1;IQCD	113660045	rs2059767	12	113730264	A	G	0.0934394	-0.007	0.0471	0.8813	-0.349148	0.0629892	2.97361e-08	0.0200488	0.134948	0.881896	0.364389	7	0.978355
SVS	cg21110337	12	TPCN1;TPCN1	113671028	rs61943639	12	113725608	T	C	0.0884692	-0.0035	0.0479	0.9419	-0.781488	0.0628198	1.58207e-35	0.00447864	0.0612944	0.941752	0.318745	20	0.978355
SVS	cg15125438	12	TPCN1;TPCN1	113684389	rs12298653	12	113728988	C	T	0.0934394	-0.0035	0.0467	0.9408	-0.458469	0.0615449	9.38101e-14	0.0076341	0.101866	0.94026	0.672787	12	0.978355
SVS	cg12914100	12	TPCN1;TPCN1	113734359	rs61943568	12	113650020	A	G	0.0894632	0.0005	0.0474	0.9919	0.499817	0.0621953	9.26283e-16	0.00100037	0.0948348	0.991584	0.554698	19	0.991584
SVS	cg14101638	12	HNF1A	121416612	rs2393791	12	121423956	C	T	0.416501	0.042	0.0236	0.0753	0.450474	0.0310096	8.17904e-48	0.0932351	0.0527809	0.0773196	0.645314	20	0.570045
SVS	cg10359332	14	AKAP6	32835247	rs72666165	14	32835317	C	A	0.0387674	0.0726	0.0672	0.28	-0.464977	0.0849651	4.43571e-08	-0.156137	0.147313	0.289189	0.678485	7	0.978355
SVS	cg02248514	14	AKAP6	32842070	rs7494316	14	32842066	T	C	0.393638	-0.0453	0.0248	0.06721	-0.814298	0.0299496	8.7767e-163	0.0556307	0.0305243	0.0683784	0.167145	16	0.570045
SVS	cg13811867	14	AKAP6	32896478	rs17099069	14	32896479	A	G	0.0497018	-0.0055	0.0629	0.9309	-3.17054	0.0548577	0	0.00173472	0.0198389	0.930322	0.809277	20	0.978355
SVS	cg09998151	14	AKAP6	32926900	rs4329831	14	32926901	G	A	0.482107	0.0005	0.0237	0.9846	1.25686	0.0174762	0	0.000397817	0.0188565	0.983168	0.881024	20	0.98857
SVS	cg01606800	14	SERPINA1;SERPINA1;SERPINA1;SERPINA1;SERPINA1;SERPINA1;SERPINA1;SERPINA1;SERPINA1;SERPINA1;SERPINA1	94855990	rs8008743	14	94857010	G	C	0.498012	0.0108	0.0235	0.6469	-0.277231	0.0325244	1.54434e-17	-0.0389567	0.08489	0.6463	0.612874	19	0.978355
SVS	cg02181506	14	SERPINA1;SERPINA1;SERPINA1;SERPINA1;SERPINA1;SERPINA1;SERPINA1;SERPINA1;SERPINA1;SERPINA1;SERPINA1;SERPINA1;SERPINA1;SERPINA1;SERPINA1;SERPINA1;SERPINA1;SERPINA1;SERPINA1;SERPINA1	94856984	rs1570141	14	94856637	A	G	0.439364	0.006	0.0233	0.7956	-0.300453	0.0329802	8.23111e-20	-0.0199698	0.0775805	0.796864	0.530853	12	0.978355
SVS	cg10524915	14	SERPINA1;SERPINA1;SERPINA1;SERPINA1;SERPINA1;SERPINA1;SERPINA1;SERPINA1;SERPINA1;SERPINA1	94857046	rs1122629	14	94855831	A	G	0.507952	0.0189	0.0238	0.4266	0.259418	0.0327392	2.30389e-15	0.0728554	0.0922034	0.429435	0.0923125	10	0.978355
SVS	cg04179148	14	SERPINA1;SERPINA1;SERPINA1;SERPINA1;SERPINA1;SERPINA1;SERPINA1;SERPINA1;SERPINA1;SERPINA1	94858339	rs2402446	14	94866137	T	A	0.471173	0.0177	0.0232	0.4465	-0.326785	0.0319914	1.70271e-24	-0.0541641	0.0711924	0.446769	0.94355	19	0.978355
SVS	cg18676586	16	TNFRSF17	12058834	rs2869492	16	12071341	C	T	0.416501	-0.019	0.0234	0.4153	0.188339	0.0344285	4.48923e-08	-0.100882	0.125605	0.421878	0.0995966	14	0.978355
SVS	cg02368508	16	TNFRSF17	12060182	rs2869492	16	12071341	C	T	0.416501	-0.019	0.0234	0.4153	0.345594	0.033493	5.81874e-25	-0.0549778	0.0679188	0.418249	0.190304	20	0.978355
SVS	cg09319797	16	TNFRSF17	12061715	rs8050827	16	12119676	T	G	0.397614	-0.0341	0.0237	0.1503	0.237141	0.0332922	1.05581e-12	-0.143796	0.101959	0.158441	0.58136	10	0.847217
SVS	cg24089111	17	SARM1;VTN	26697498	rs59046213	17	26706435	T	G	0.0795229	-0.0065	0.0433	0.8814	-0.451819	0.0584373	1.06125e-14	0.0143863	0.0958529	0.880696	0.788425	17	0.978355
SVS	cg19923798	17	SARM1;VTN	26698570	rs111502247	17	26698470	C	T	0.0805169	-0.0125	0.0433	0.7726	-0.403832	0.0565806	9.51889e-13	0.0309535	0.10731	0.773004	0.820544	4	0.978355
SVS	cg20686234	17	SARM1	26699485	rs12165032	17	26704830	C	T	0.0805169	-0.005	0.0491	0.9186	0.351176	0.0638072	3.71894e-08	-0.0142379	0.13984	0.918903	NA	NA	0.978355
SVS	cg14592794	17	SARM1	26700958	rs16964224	17	26658162	G	A	0.0775348	-0.0258	0.0438	0.5562	-0.618256	0.0596344	3.48749e-25	0.0417303	0.0709587	0.55647	0.655843	20	0.978355
SVS	cg25356504	17	SARM1	26707476	rs145923966	17	26706361	A	G	0.0795229	0.0023	0.0434	0.957	0.39769	0.0594938	2.31618e-11	0.0057834	0.109134	0.957737	0.859136	6	0.978355
SVS	cg17471102	19	FUT3;FUT3;FUT3;FUT3	5851255	rs778798	19	5839613	A	C	0.266402	0.0081	0.0266	0.7616	0.473804	0.0369751	1.36621e-37	0.0170957	0.0561572	0.760804	0.273734	20	0.978355
SVS	cg26899156	19	FUT3;FUT3;FUT3;FUT3;FUT3;FUT3;FUT3;FUT3	5851465	rs778804	19	5832692	A	T	0.243539	0.0014	0.027	0.9583	0.368793	0.0374092	6.3076e-23	0.00379617	0.0732128	0.958647	0.210569	17	0.978355
SVS	cg05306773	19	FUT3;FUT3;FUT3;FUT3	5851616	rs778798	19	5839613	A	C	0.266402	0.0081	0.0266	0.7616	0.256674	0.0372587	5.61955e-12	0.0315575	0.103735	0.760965	0.246551	16	0.978355
SVS	cg02776148	19	ICAM1	10395489	rs34403566	19	10407854	C	T	0.407555	0.0181	0.0233	0.4375	0.258508	0.0318886	5.20629e-16	0.0700172	0.0905455	0.439356	0.182494	9	0.978355
SVS	cg00500176	19	ICAM4;ICAM4;ICAM4;ICAM1	10396158	rs281438	19	10399375	G	T	0.27336	0.0154	0.0255	0.5451	-0.349886	0.0346652	5.91478e-24	-0.0440143	0.0730112	0.546613	0.659565	18	0.978355
SVS	cg00500176_172	19	ICAM4;ICAM4;ICAM4;ICAM1	10396158	rs281438	19	10399375	G	T	0.27336	0.0154	0.0255	0.5451	-0.349886	0.0346652	5.91478e-24	-0.0440143	0.0730112	0.546613	0.659565	18	0.978355
SVS	cg20036207	19	ICAM4;ICAM4;ICAM4;ICAM1	10397031	rs281436	19	10397131	A	G	0.275348	0.0179	0.0255	0.4826	-1.08297	0.0266951	0	-0.0165286	0.0235499	0.482769	0.154989	20	0.978355
SVS	cg20036207_174	19	ICAM4;ICAM4;ICAM4;ICAM1	10397031	rs281436	19	10397131	A	G	0.275348	0.0179	0.0255	0.4826	-1.08297	0.0266951	0	-0.0165286	0.0235499	0.482769	0.154989	20	0.978355
SVS	cg09258150	19	ICAM4;ICAM4;ICAM4	10397429	rs281436	19	10397131	A	G	0.275348	0.0179	0.0255	0.4826	-0.20253	0.0345437	4.54572e-09	-0.088382	0.126806	0.485813	0.757159	3	0.978355
SVS	cg00595030	19	ICAM4;ICAM4;ICAM4	10398582	rs3093029	19	10399551	G	C	0.0984095	0.0578	0.0417	0.1655	0.385509	0.0518808	1.08049e-13	0.149932	0.110034	0.173013	0.277133	14	0.847217
SVS	cg14016200	19	ICAM5;ICAM4;ICAM4;ICAM4	10399157	rs3093029	19	10399551	G	C	0.0984095	0.0578	0.0417	0.1655	0.510589	0.0512652	2.28616e-23	0.113203	0.0824575	0.169796	0.135158	20	0.847217
SVS	cg20716515	19	PLAUR;PLAUR;PLAUR	44172263	rs344782	19	44172890	A	C	0.481113	0.0379	0.024	0.1139	-0.319318	0.0330662	4.59396e-22	-0.11869	0.0761585	0.119123	0.784104	20	0.726648
SVS	cg20445035	19	PLAUR;PLAUR;PLAUR	44174593	rs344786	19	44171142	T	C	0.249503	0.0308	0.0296	0.298	0.26669	0.0385849	4.7864e-12	0.11549	0.112241	0.303505	0.467608	6	0.978355
SVS	cg17168630	19	PLAUR;PLAUR;PLAUR	44174930	rs10775541	19	44181531	C	T	0.197813	0.0318	0.0305	0.2976	0.257831	0.0411601	3.74994e-10	0.123337	0.119922	0.303727	0.658724	6	0.978355
SVS	cg05927401	19	NLRP12;NLRP12;NLRP12	54311615	rs744759	19	54312130	G	C	0.290258	0.0177	0.0284	0.5331	-0.301291	0.0360407	6.28607e-17	-0.0587472	0.0945226	0.534261	0.994531	12	0.978355
SVS	cg22642498	19	NLRP12;NLRP12	54312855	rs3974832	19	54312437	G	A	0.166998	0.0161	0.0318	0.6125	0.312348	0.0422815	1.49784e-13	0.0515451	0.102048	0.613486	0.816136	7	0.978355
SVS	cg00420742	19	NLRP12;NLRP12	54313004	rs146117463	19	54329672	A	G	0.0894632	-0.0906	0.0435	0.03721	-0.378438	0.0524103	5.17266e-13	0.239405	0.119632	0.0453737	0.0718228	4	0.461299
SVS	cg22337438	19	NLRP12;NLRP12	54327437	rs4806513	19	54329157	C	T	0.394632	-0.0265	0.0261	0.3102	-0.223092	0.0335206	2.82576e-11	0.118785	0.118346	0.315517	0.634136	9	0.978355
FA	cg09250146	1	CELSR2	109791946	rs12081530	1	109783860	A	G	0.466203	-0.0292705	0.0425132	0.491145	-0.347588	0.0314988	2.59141e-28	0.0842103	0.122547	0.491977	0.910771	20	0.988544
FA	cg21684021	1	CELSR2	109800400	rs12731760	1	109800349	A	G	0.0765408	0.0880791	0.0723516	0.223478	-0.691599	0.0516135	6.08149e-41	-0.127356	0.105046	0.225366	0.999158	14	0.976435
FA	cg25213350	1	CELSR2	109802435	rs592355	1	109802395	A	G	0.138171	-0.102624	0.0625726	0.101006	1.4032	0.0389445	2.76035e-284	-0.0731357	0.044639	0.101342	0.774397	20	0.976435
FA	cg17243654	1	CELSR2	109816280	rs1277917	1	109817479	C	G	0.150099	-0.0888306	0.0605594	0.142439	-0.593791	0.046264	1.04606e-37	0.149599	0.102652	0.14502	0.696411	19	0.976435
FA	cg00908766	1	CELSR2	109817496	rs11102967	1	109817245	C	T	0.33499	-0.0177929	0.0448599	0.691644	-1.23846	0.0231542	0	0.014367	0.0362233	0.691646	0.310448	20	0.988544
FA	cg15207993	1	S100A13;S100A13;S100A13;S100A13;S100A13	153591313	rs4845563	1	153629026	A	G	0.44334	0.00195705	0.0421245	0.962945	0.269777	0.0320266	3.65325e-17	0.00725432	0.156148	0.962945	0.57259	17	0.988544
FA	cg02573566	1	S100A13;S100A13;S100A13;S100A13;S100A1;S100A13;S100A13	153599479	rs913861	1	153622220	G	A	0.477137	-0.0433153	0.0420525	0.303011	-1.06093	0.0244076	0	0.0408277	0.0396485	0.303132	0.119773	20	0.976435
FA	cg00012362	1	S100A13;S100A13;S100A13;S100A13;S100A1;S100A13;S100A13	153599487	rs913861	1	153622220	G	A	0.477137	-0.0433153	0.0420525	0.303011	-1.09805	0.0232415	0	0.0394475	0.0383065	0.303111	0.124038	20	0.976435
FA	cg13946767	1	S100A13;S100A13;S100A13;S100A13;S100A1;S100A13;S100A13	153599671	rs999418	1	153600124	T	C	0.497018	-0.00274959	0.0419534	0.947745	-1.10724	0.0226787	0	0.00248328	0.0378901	0.947745	0.489356	20	0.988544
FA	cg11343894	1	S100A13;S100A13;S100A13;S100A13;S100A1;S100A13;S100A13	153599704	rs999418	1	153600124	T	C	0.497018	-0.00274959	0.0419534	0.947745	-1.11213	0.0224857	0	0.00247236	0.0377235	0.947745	0.489226	20	0.988544
FA	cg02331910	1	S100A13;S100A13;S100A1;S100A13;S100A13;S100A13	153599831	rs999418	1	153600124	T	C	0.497018	-0.00274959	0.0419534	0.947745	-1.09367	0.0230331	0	0.00251409	0.0383602	0.947745	0.489367	20	0.988544
FA	cg04077668	1	S100A13;S100A13;S100A13;S100A1;S100A13;S100A13;S100A13	153600064	rs999418	1	153600124	T	C	0.497018	-0.00274959	0.0419534	0.947745	-0.936007	0.026779	1.16493e-267	0.00293757	0.0448218	0.947745	0.454289	20	0.988544
FA	cg06419659	1	S100A13;S100A13;S100A13;S100A1;S100A13;S100A13	153600132	rs999418	1	153600124	T	C	0.497018	-0.00274959	0.0419534	0.947745	-1.07849	0.0235278	0	0.00254948	0.0389002	0.947745	0.487921	20	0.988544
FA	cg07898899	1	S100A13;S100A13;S100A13;S100A1;S100A13;S100A13	153600156	rs999418	1	153600124	T	C	0.497018	-0.00274959	0.0419534	0.947745	-1.03439	0.0246487	0	0.00265818	0.0405586	0.947745	0.490467	20	0.988544
FA	cg10963218	1	S100A13;S100A13;S100A13;S100A1;S100A13;S100A13	153600762	rs28754733	1	153598094	C	T	0.446322	-0.0165796	0.0420021	0.693044	0.802931	0.0288747	3.52791e-170	-0.0206488	0.0523162	0.69307	0.21082	20	0.988544
FA	cg15559456	1	S100A13;S100A13;S100A13;S100A1;S100A13;S100A13	153600790	rs9330301	1	153594364	G	T	0.485089	-0.0115569	0.0420006	0.783197	-0.366957	0.0322119	4.58579e-30	0.0314939	0.11449	0.783255	0.55865	20	0.988544
FA	cg14467840	1	S100A13;S100A1;S100A13;S100A13;S100A13;S100A13	153600972	rs11580122	1	153613215	T	C	0.474155	-0.0456366	0.0421107	0.2785	-0.358915	0.0317427	1.21134e-29	0.127152	0.117865	0.280683	0.118497	20	0.976435
FA	cg26148377	1	C1orf77;S100A13	153605715	rs11580122	1	153613215	T	C	0.474155	-0.0456366	0.0421107	0.2785	0.25034	0.0322802	8.81924e-15	-0.182298	0.169849	0.283136	0.127909	15	0.976435
FA	cg26359488	1	C1orf77;S100A13	153606037	rs2274739	1	153612133	G	A	0.475149	-0.0474595	0.0420989	0.259617	0.739234	0.0303741	7.84159e-131	-0.0642009	0.0570104	0.260112	0.136704	20	0.976435
FA	cg26548293	1	C1orf77;S100A13	153606178	rs1128894	1	153604422	T	C	0.475149	-0.0405774	0.0422261	0.336587	0.808486	0.0288873	2.30052e-172	-0.0501894	0.0522594	0.336859	0.235194	20	0.988544
FA	cg17138369	1	C1orf77;S100A13	153606383	rs3828031	1	153617132	C	A	0.475149	-0.0478703	0.0420833	0.255339	0.746657	0.0300574	3.23285e-136	-0.0641128	0.0564214	0.255822	0.143203	20	0.976435
FA	cg21936775	1	C1orf77;S100A13	153607143	rs7934	1	153618766	C	T	0.474155	-0.0456482	0.0420846	0.278079	-0.319236	0.03204	2.19784e-23	0.142992	0.132608	0.280897	0.263504	20	0.976435
FA	cg22706106	1	C1orf77;S100A13	153607701	rs4845564	1	153642012	T	C	0.442346	0.00646932	0.0421289	0.877958	-0.228697	0.0325984	2.28982e-12	-0.0282877	0.184257	0.877986	0.509144	13	0.988544
FA	cg21262032	1	IL6R;IL6R	154437693	rs4240872	1	154436195	C	T	0.280318	-0.0617955	0.0503083	0.219338	-0.664483	0.0381607	6.60495e-68	0.0929979	0.0758986	0.220466	0.622094	20	0.976435
FA	cg13549904	1	IL6R;IL6R	154438143	rs7514452	1	154438084	C	T	0.220676	-0.0744666	0.054222	0.169656	-0.418715	0.0420892	2.56607e-23	0.177846	0.130724	0.173684	0.342532	13	0.976435
FA	cg15633035	1	IL6R;IL6R	154439516	rs116141616	1	154416069	A	G	0.0178926	-0.0305844	0.13135	0.815884	0.821969	0.110338	9.36773e-14	-0.0372087	0.159877	0.815969	NA	NA	0.988544
FA	cg24304309	1	ADAR;ADAR;ADAR;ADAR	154577895	rs61300392	1	154575685	T	A	0.0705765	0.0160125	0.0802037	0.841759	-0.150446	0.0163466	3.46534e-20	-0.106434	0.533232	0.841793	0.660868	15	0.988544
FA	cg06269322	1	ADAR;ADAR;ADAR;ADAR	154580460	rs59618219	1	154589931	T	C	0.189861	0.0421988	0.0522558	0.419364	0.604438	0.0398789	6.82645e-52	0.0698149	0.0865762	0.420013	0.48981	20	0.988544
FA	cg03920003	1	ADAR;ADAR;ADAR;ADAR	154582007	rs9427102	1	154586957	G	A	0.470179	0.0115952	0.042175	0.783373	1.12146	0.0227372	0	0.0103394	0.0376078	0.783373	0.61472	20	0.988544
FA	cg17218026	1	ADAR;ADAR;ADAR;ADAR	154582156	rs9427102	1	154586957	G	A	0.470179	0.0115952	0.042175	0.783373	1.09604	0.0235943	0	0.0105792	0.0384801	0.783373	0.578944	20	0.988544
FA	cg09786420	1	ADAR	154583389	rs9427102	1	154586957	G	A	0.470179	0.0115952	0.042175	0.783373	0.491299	0.0317035	3.65259e-54	0.0236011	0.0858574	0.783403	0.679794	20	0.988544
FA	cg27530370	1	ADAR	154589288	rs3766922	1	154577055	G	T	0.471173	0.0115222	0.0421723	0.78469	0.249899	0.0320268	6.05396e-15	0.0461074	0.168861	0.784815	0.932418	8	0.988544
FA	cg18713316	1	KCNN3;KCNN3	154732860	rs12406117	1	154740879	G	A	0.412525	-0.0555565	0.0426381	0.192599	-0.351649	0.032068	5.58385e-28	0.157989	0.122105	0.195708	0.677982	20	0.976435
FA	cg24675344	1	KCNN3;KCNN3	154732993	rs10908436	1	154733000	A	G	0.324056	-0.0469068	0.0447281	0.294326	0.266326	0.0338298	3.47545e-15	-0.176125	0.169428	0.29856	0.980418	3	0.976435
FA	cg23597057	1	KCNN3;KCNN3	154733198	rs10908436	1	154733000	A	G	0.324056	-0.0469068	0.0447281	0.294326	-0.197107	0.0344326	1.03783e-08	0.237976	0.230699	0.302287	0.974804	6	0.976435
FA	cg16489975	1	KCNN3;KCNN3	154733435	rs1553611	1	154732308	A	G	0.121272	-0.00673479	0.0631956	0.915131	0.330988	0.0473762	2.82085e-12	-0.0203475	0.190952	0.915139	0.499433	4	0.988544
FA	cg18755616	1	KCNN3;KCNN3	154733492	rs77716853	1	154735404	C	T	0.082505	-0.0645578	0.0731148	0.377267	-0.938967	0.0567191	1.48141e-61	0.0687541	0.077978	0.377933	0.193832	13	0.988544
FA	cg09768411	1	KCNN3;KCNN3	154744848	rs1131820	1	154744852	A	G	0.255467	-0.0273211	0.0471918	0.56264	-1.06626	0.0285103	4.03908e-306	0.0256233	0.0442645	0.562678	0.518218	20	0.988544
FA	cg22732644	1	KCNN3;KCNN3	154745124	rs12047201	1	154745455	T	C	0.411531	0.022909	0.0439515	0.60221	0.361597	0.0337383	8.4063e-27	0.0633551	0.121692	0.602633	0.0513277	20	0.988544
FA	cg02289321	1	KCNN3;KCNN3	154746968	rs12047201	1	154745455	T	C	0.411531	0.022909	0.0439515	0.60221	0.295524	0.0337034	1.81265e-18	0.0775199	0.148987	0.602844	0.0590965	20	0.988544
FA	cg03420144	1	KCNN3;KCNN3	154785616	rs6688257	1	154783579	T	C	0.0755467	0.032577	0.0729143	0.655036	0.358266	0.0563989	2.12036e-10	0.0909296	0.204023	0.655826	0.463462	3	0.988544
FA	cg13084419	1	KCNN3;KCNN3	154794443	rs116831881	1	154794384	T	C	0.0397614	-0.20405	0.108273	0.0595026	0.549117	0.0868597	2.58392e-10	-0.371597	0.205751	0.070911	NA	NA	0.976435
FA	cg13396821	1	KCNN3;KCNN3	154812952	rs36088503	1	154812943	A	G	0.212724	0.0643287	0.0523815	0.219433	-0.355422	0.0405144	1.7437e-18	-0.180992	0.148815	0.223901	0.227812	19	0.976435
FA	cg16296829	1	KCNN3;KCNN3	154832535	rs4845675	1	154825806	C	T	0.230616	-0.016719	0.050198	0.739091	0.303537	0.040036	3.41335e-14	-0.0550806	0.165536	0.73933	0.606495	16	0.988544
FA	cg18315680	1	KCNN3;KCNN3	154833117	rs4845397	1	154832304	T	C	0.297217	-0.00682231	0.0469845	0.884552	0.597827	0.0343143	5.60685e-68	-0.0114118	0.0785949	0.884554	0.430572	19	0.988544
FA	cg10503610	1	KCNN3;KCNN3	154833121	rs4845397	1	154832304	T	C	0.297217	-0.00682231	0.0469845	0.884552	0.541564	0.035186	1.86764e-53	-0.0125974	0.0867609	0.884555	0.399926	18	0.988544
FA	cg06221963	1	KCNN3	154839813	rs4845679	1	154861187	T	G	0.399602	-0.0218903	0.0430177	0.610851	-1.19978	0.0197811	0	0.0182453	0.0358559	0.610858	0.106792	20	0.988544
FA	cg09359103	1	KCNN3	154839909	rs4845679	1	154861187	T	G	0.399602	-0.0218903	0.0430177	0.610851	-1.16078	0.0212409	0	0.0188583	0.0370609	0.610861	0.104538	20	0.988544
FA	cg16680214	1	KCNN3	154839983	rs1007170	1	154881461	A	G	0.400596	-0.0168336	0.0430359	0.69569	-0.916216	0.0276099	1.81187e-241	0.018373	0.0469746	0.695705	0.107323	20	0.988544
FA	cg15077070	2	IL1RL2	102803290	rs12474258	2	102816695	C	T	0.400596	0.0460326	0.0432795	0.287518	-0.249842	0.0329367	3.31169e-14	-0.184247	0.174922	0.2922	0.896383	17	0.976435
FA	cg22797169	2	IL1RL2	102803407	rs917994	2	102837414	G	A	0.40159	0.0457789	0.0432964	0.290372	-0.298943	0.0333089	2.83664e-19	-0.153136	0.145833	0.293683	0.884518	20	0.976435
FA	cg14837955	2	IL1RL2;IL1RL2	102803435	rs2302621	2	102842124	G	T	0.40159	0.0517987	0.0433502	0.232146	-0.326629	0.0326768	1.59079e-23	-0.158586	0.133665	0.235448	0.781082	20	0.976435
FA	cg08023416	2	IL1RL2	102803787	rs2302621	2	102842124	G	T	0.40159	0.0517987	0.0433502	0.232146	-0.620022	0.0316287	1.45273e-85	-0.0835433	0.070047	0.232996	0.720594	20	0.976435
FA	cg13315345	2	IL1RL2	102803985	rs917994	2	102837414	G	A	0.40159	0.0457789	0.0432964	0.290372	-0.638032	0.0314551	1.78409e-91	-0.0717502	0.0679514	0.291012	0.896459	20	0.976435
FA	cg01376829	2	IL1RL2	102804405	rs13014004	2	102840667	T	C	0.141153	-0.0551782	0.062496	0.377298	0.341881	0.0462607	1.46487e-13	-0.161396	0.1841	0.380664	0.863944	13	0.988544
FA	cg00674896	2	IL1RL2	102804576	rs34778121	2	102841567	T	C	0.449304	-0.029655	0.0419766	0.479907	-0.273013	0.0329359	1.13997e-16	0.108621	0.154311	0.481487	0.3699	20	0.988544
FA	cg26788216	2	IL1RL2	102844110	rs1997502	2	102844249	A	G	0.335984	0.0320158	0.0450569	0.477363	0.663059	0.0321427	1.52005e-94	0.048285	0.0679934	0.477616	0.51253	20	0.988544
FA	cg14749590	3	IL5RA;IL5RA;IL5RA;IL5RA;IL5RA;IL5RA	3147746	rs13090169	3	3152489	A	G	0.0904573	-0.0453443	0.063629	0.476081	-0.325673	0.0538051	1.42326e-09	0.139233	0.196726	0.479102	NA	NA	0.988544
FA	cg25381017	3	IL5RA;IL5RA;IL5RA;IL5RA;IL5RA;IL5RA;IL5RA;IL5RA;IL5RA;IL5RA;IL5RA;IL5RA	3151795	rs2290608	3	3151759	T	C	0.304175	0.0168955	0.0492215	0.731411	0.517651	0.0356254	7.77665e-48	0.0326388	0.0951128	0.731479	0.168532	20	0.988544
FA	cg21594961	3	IL5RA;IL5RA;IL5RA;IL5RA;IL5RA;IL5RA	3152916	rs17878498	3	3152930	T	G	0.219682	-0.10697	0.0486184	0.0278059	1.38028	0.0232335	0	-0.0774988	0.0352477	0.0279001	0.0392125	20	0.967669
FA	cg06798483	3	ST3GAL6	98504973	rs2454680	3	98601654	G	C	0.409543	0.0371381	0.0420664	0.377332	-0.346502	0.0325331	1.72966e-26	-0.10718	0.121819	0.378953	0.13802	20	0.988544
FA	cg22261780	3	GRK7	141496940	rs6806847	3	141515136	A	G	0.23161	0.00136866	0.0477007	0.97711	-0.24354	0.0373851	7.30007e-11	-0.00561986	0.195866	0.97711	0.376596	12	0.988544
FA	cg15550350	3	GRK7	141497168	rs75854649	3	141455268	A	C	0.0536779	-0.0162054	0.102864	0.874819	0.539735	0.084255	1.49417e-10	-0.0300247	0.19064	0.874855	0.285865	11	0.988544
FA	cg00686926	3	GRK7	141514782	rs6806847	3	141515136	A	G	0.23161	0.00136866	0.0477007	0.97711	0.784711	0.034979	1.84339e-111	0.00174416	0.0607877	0.97711	0.231309	20	0.988544
FA	cg25640519	3	GRK7	141516705	rs4234469	3	141519409	G	A	0.388668	0.00612953	0.0425259	0.885394	-0.369031	0.0324231	5.15676e-30	-0.0166098	0.115246	0.885402	0.579736	20	0.988544
FA	cg01201279	3	LEKR1	156543471	rs6776157	3	156543482	T	A	0.364811	0.0137557	0.044309	0.756223	-0.939071	0.0280285	4.19379e-246	-0.0146482	0.0471859	0.756229	0.36114	20	0.988544
FA	cg08832018	3	LEKR1	156543647	rs62277153	3	156517233	T	C	0.0497018	0.00240698	0.0981032	0.980426	-0.614751	0.0766161	1.0254e-15	-0.00391537	0.159583	0.980426	0.784368	20	0.988544
FA	cg02354125	3	LEKR1	156544586	rs344074	3	156548657	A	G	0.192843	0.0366812	0.0564237	0.515634	1.07787	0.0396233	5.99621e-163	0.0340312	0.0523624	0.515746	0.223186	20	0.988544
FA	cg07733993	3	LEKR1	156636856	rs344083	3	156556312	C	A	0.246521	0.0475722	0.0509741	0.350698	-0.292887	0.0385547	3.03873e-14	-0.162425	0.175349	0.354291	0.715796	10	0.988544
FA	cg01059398	3	TNFSF10	172235808	rs231988	3	172276979	T	C	0.12326	0.107629	0.0625372	0.0852621	-0.349797	0.0496737	1.8965e-12	-0.30769	0.184043	0.0945572	0.627845	10	0.976435
FA	cg22572614	3	TNFSF10	172241975	rs3136591	3	172234969	A	G	0.503976	-0.0454181	0.0425223	0.28549	0.220826	0.0326584	1.36385e-11	-0.205674	0.194948	0.291417	0.13294	13	0.976435
FA	cg04611788	3	KNG1;KNG1;KNG1	186434169	rs80355270	3	186434180	G	A	0.195825	-0.0596424	0.0521906	0.253145	0.433207	0.0403863	7.63648e-27	-0.137676	0.121157	0.25581	0.946368	20	0.976435
FA	cg12454167	3	KNG1;KNG1;KNG1	186435060	rs5029975	3	186436918	T	C	0.326044	-0.0425892	0.0449395	0.343294	0.880643	0.0320444	2.88444e-166	-0.0483615	0.0510607	0.343569	0.848996	20	0.988544
FA	cg05967855	6	IFNGR1	137540632	rs147917687	6	137383134	T	C	0.0119284	0.0554721	0.198646	0.780055	1.28423	0.132155	2.53628e-22	0.0431948	0.154745	0.780141	NA	NA	0.988544
FA	cg07876897	7	NFE2L3	26191696	rs2073536	7	26191698	C	T	0.436382	0.00906628	0.0426886	0.831812	0.616463	0.0312999	2.36281e-86	0.0147069	0.0692517	0.831819	0.629123	20	0.988544
FA	cg03781084	7	NFE2L3	26191726	rs2073536	7	26191698	C	T	0.436382	0.00906628	0.0426886	0.831812	-0.407727	0.0328556	2.31643e-35	-0.0222362	0.104714	0.831834	0.68825	20	0.988544
FA	cg14644871	7	NFE2L3	26192756	rs35428152	7	26157954	T	C	0.217694	0.0393047	0.051113	0.441917	0.28663	0.0399292	7.05024e-13	0.137127	0.179344	0.444508	0.664268	6	0.988544
FA	cg14684457	7	NFE2L3	26192966	rs11979000	7	26150470	G	A	0.210736	0.0316081	0.0512483	0.537398	0.292432	0.040389	4.4739e-13	0.108087	0.175883	0.53886	0.940183	15	0.988544
FA	cg21699330	7	NFE2L3	26193032	rs62446333	7	26149563	T	A	0.209742	0.0275129	0.0514475	0.592812	0.444008	0.0403744	3.93921e-28	0.0619649	0.116008	0.593241	0.99251	20	0.988544
FA	cg10536999	7	NFE2L3	26193109	rs2107348	7	26155514	G	A	0.21173	0.0327104	0.0512617	0.523414	0.411939	0.040293	1.55483e-24	0.0794059	0.124682	0.524212	0.925051	18	0.988544
FA	cg07945582	7	NFE2L3	26206579	rs62446330	7	26146633	C	T	0.210736	0.0318062	0.0513041	0.535295	0.230024	0.0405015	1.35173e-08	0.138273	0.224363	0.537701	NA	NA	0.988544
FA	cg00677730	9	ST6GALNAC4;ST6GALNAC4	130672636	rs10819317	9	130668957	G	A	0.172962	-0.0810323	0.05672	0.153126	-0.260852	0.0417605	4.2008e-10	0.310645	0.223056	0.163718	NA	NA	0.976435
FA	cg04416752	9	ST6GALNAC4;ST6GALNAC4	130679027	rs10819317	9	130668957	G	A	0.172962	-0.0810323	0.05672	0.153126	0.27452	0.0406927	1.51795e-11	-0.295178	0.211197	0.162221	NA	NA	0.976435
FA	cg14457284	9	GFI1B;GFI1B	135852984	rs10119210	9	135853102	C	T	0.483101	-0.0936342	0.0432102	0.0302522	-0.3555	0.0323675	4.60194e-28	0.263387	0.123891	0.0335062	0.354789	17	0.967669
FA	cg05001389	9	GFI1B;GFI1B	135853034	rs10119210	9	135853102	C	T	0.483101	-0.0936342	0.0432102	0.0302522	-0.508727	0.0319223	3.54146e-57	0.184056	0.0857195	0.0317783	0.173951	20	0.967669
FA	cg20143773	9	GFI1B;GFI1B	135863521	rs62579579	9	135863295	A	G	0.267396	0.0205884	0.0477043	0.666049	-0.235716	0.0364799	1.03644e-10	-0.0873441	0.202831	0.666742	0.696636	3	0.988544
FA	cg12658925	9	GFI1B;GFI1B	135865263	rs606141	9	135862479	A	G	0.173956	-0.0587558	0.0526719	0.264649	0.238357	0.0394671	1.54699e-09	-0.246503	0.224717	0.272663	0.286229	9	0.976435
FA	cg04703696	9	GBGT1	136036629	rs2073924	9	136037742	A	G	0.182903	0.00554589	0.0528279	0.916392	0.805036	0.0375842	8.79021e-102	0.006889	0.0656226	0.916392	0.275934	16	0.988544
FA	cg14653977	9	GBGT1	136038692	rs7854638	9	136036307	G	C	0.185885	0.0181052	0.0528147	0.731748	0.253722	0.0400345	2.33398e-10	0.0713584	0.208464	0.732121	0.266311	5	0.988544
FA	cg14472025	9	GBGT1	136039125	rs35637464	9	136032671	A	T	0.0904573	-0.129208	0.0776678	0.0962118	0.363318	0.0596123	1.09658e-09	-0.355633	0.221594	0.108519	0.40682	3	0.976435
FA	cg14440550	9	ABO	136131118	rs8176722	9	136132754	A	C	0.11332	0.00332253	0.0775533	0.965828	-1.71079	0.0410436	0	-0.0019421	0.0453319	0.965828	0.676998	20	0.988544
FA	cg12020464	9	ABO	136131183	rs8176730	9	136132525	C	T	0.11332	0.00163776	0.0775115	0.983143	-1.88803	0.0372539	0	-0.000867444	0.0410542	0.983143	0.649953	20	0.988544
FA	cg00017475	9	ABO	136131707	rs8176725	9	136132617	A	G	0.114314	0.000724689	0.0774532	0.992535	-0.529599	0.0527415	1.00225e-23	-0.00136837	0.146249	0.992535	0.638559	20	0.992535
FA	cg13850847	9	ABO	136131739	rs7873522	9	136131905	C	T	0.335984	0.0560415	0.0445743	0.208676	-0.826153	0.0301004	7.63265e-166	-0.0678343	0.0540106	0.209137	0.920799	20	0.976435
FA	cg14636261	9	ABO	136133628	rs7469795	9	136130893	C	T	0.311133	0.071986	0.0455268	0.113855	-0.407886	0.0338498	1.94264e-33	-0.176486	0.112573	0.116942	0.993431	20	0.976435
FA	cg11879188	9	ABO	136149908	rs582094	9	136145484	T	A	0.370775	-0.0234066	0.0454862	0.606848	0.935527	0.0323937	2.13502e-183	-0.0250197	0.0486287	0.606899	0.634472	20	0.988544
FA	cg21160290	9	ABO	136149941	rs554833	9	136147160	T	C	0.371769	-0.0218682	0.0454072	0.630094	1.34322	0.0236474	0	-0.0162804	0.033806	0.630101	0.6369	20	0.988544
FA	cg22535403	9	ABO	136150032	rs554833	9	136147160	T	C	0.371769	-0.0218682	0.0454072	0.630094	1.31203	0.0248586	0	-0.0166675	0.0346098	0.630103	0.591742	20	0.988544
FA	cg13506600	9	ABO	136150361	rs687621	9	136137065	G	A	0.370775	-0.0251741	0.0454922	0.580016	0.675267	0.0357579	1.53228e-79	-0.0372802	0.0673981	0.580171	0.639093	20	0.988544
FA	cg07241568	9	ABO	136150823	rs550057	9	136146597	T	C	0.282306	-0.0422462	0.0483539	0.3823	0.648122	0.0394888	1.5491e-60	-0.0651825	0.0747118	0.382962	0.826213	20	0.988544
FA	cg24267699	9	ABO	136151359	rs582094	9	136145484	T	A	0.370775	-0.0234066	0.0454862	0.606848	0.906922	0.033381	1.51818e-162	-0.0258088	0.0501635	0.606906	0.624583	20	0.988544
FA	cg06818865	9	ABO	136151958	rs8176649	9	136147295	A	G	0.379722	-0.0121929	0.0425627	0.774523	-0.591024	0.0321899	2.71996e-75	0.0206301	0.0720239	0.774545	0.164852	20	0.988544
FA	cg25307641	9	SURF2;SURF1	136222163	rs3124752	9	136264493	T	C	0.461233	-0.00611836	0.0425726	0.885727	-0.184882	0.033113	2.35911e-08	0.0330933	0.230345	0.885762	0.41964	5	0.988544
FA	cg21241477	9	SURF1;SURF2	136223965	rs658517	9	136222490	G	A	0.465209	0.0130831	0.0424168	0.757751	0.877226	0.028252	1.13911e-211	0.0149142	0.0483557	0.757758	0.102874	20	0.988544
FA	cg02257517	9	SLC2A6;SLC2A6	136340262	rs1054379	9	136335824	T	C	0.0974155	-0.122534	0.0712257	0.085385	-0.533789	0.0527037	4.14598e-24	0.229555	0.135345	0.0898729	0.998968	20	0.976435
FA	cg25020204	9	DBH	136500234	rs1611114	9	136500203	T	C	0.267396	0.0152492	0.0483042	0.75224	-0.260616	0.0375968	4.15331e-12	-0.0585121	0.185538	0.752485	0.542618	9	0.988544
FA	cg06708731	9	DBH	136501420	rs4744534	9	136562165	A	G	0.359841	-0.037126	0.0461493	0.421132	0.248174	0.0353566	2.23198e-12	-0.149597	0.187173	0.424149	0.0481552	10	0.988544
FA	cg14581628	9	DBH	136503185	rs10993770	9	136564575	A	C	0.383698	-0.0798853	0.0446044	0.0733147	0.303327	0.0350742	5.23379e-18	-0.263364	0.150171	0.0794714	0.115354	10	0.976435
FA	cg14368247	9	DBH	136516616	rs7864658	9	136515284	G	A	0.477137	0.0337397	0.0424644	0.426891	0.230037	0.0316471	3.62629e-13	0.146671	0.185698	0.429623	0.129547	5	0.988544
FA	cg13521156	9	DBH	136520852	rs61149283	9	136519258	G	A	0.135189	-0.0660984	0.0615147	0.282607	0.273729	0.0456035	1.94459e-09	-0.241474	0.228301	0.290192	0.737297	12	0.976435
FA	cg13651137	9	DBH	136522662	rs916620	9	136596750	T	C	0.34493	-0.0503186	0.0438264	0.250928	0.206402	0.0334815	7.06362e-10	-0.243789	0.215986	0.259014	0.00396423	13	0.976435
FA	cg14138047	9	DBH	136522716	rs129915	9	136524918	G	A	0.32505	-0.110514	0.0465164	0.0175212	-0.299289	0.0365859	2.82787e-16	0.369255	0.161845	0.0225168	0.0841459	20	0.967669
FA	cg14007688	9	DBH	136522927	rs2073837	9	136522928	A	G	0.342942	-0.093215	0.0458858	0.0422236	-1.36426	0.0202654	0	0.0683264	0.0336495	0.0423025	0.0364127	20	0.967669
FA	cg10746447	11	MAML2	95809716	rs9645610	11	95803410	C	T	0.195825	0.078878	0.057059	0.166869	-0.435434	0.043	4.21995e-24	-0.181148	0.132255	0.170784	0.338677	14	0.976435
FA	cg11588317	11	MAML2	95837120	rs7938402	11	95839646	T	G	0.280318	0.0938773	0.0452883	0.0381978	0.54972	0.0344273	2.15046e-57	0.170773	0.0830756	0.0398179	0.549623	20	0.967669
FA	cg01219426	11	MAML2	95856658	rs10831488	11	95853372	A	C	0.359841	-0.0224991	0.0447644	0.615244	0.209936	0.0337209	4.79411e-10	-0.107171	0.213923	0.616384	NA	NA	0.988544
FA	cg18219522	11	MAML2	95870414	rs7115104	11	95864253	C	G	0.145129	0.0660011	0.0586693	0.260618	-0.778303	0.044965	4.01853e-67	-0.0848013	0.0755401	0.261607	0.00426962	20	0.976435
FA	cg22637890	11	MAML2	95954652	rs722147	11	95961510	T	C	0.0755467	0.143843	0.071079	0.0430154	0.314874	0.0535987	4.23716e-09	0.456827	0.238756	0.0557018	0.684055	4	0.976435
FA	cg22978477	11	MAML2	96040893	rs78333611	11	96044855	C	T	0.0337972	0.165689	0.0975434	0.0894082	-2.13251	0.0688888	2.12074e-210	-0.0776967	0.0458099	0.0898732	0.709283	20	0.976435
FA	cg24088496	11	MAML2	96071506	rs117686537	11	96075065	T	C	0.0208748	-0.0400065	0.142893	0.7795	0.631713	0.111811	1.60598e-08	-0.0633302	0.226477	0.77976	0.428768	4	0.988544
FA	cg06716182	11	MAML2	96074944	rs117686537	11	96075065	T	C	0.0208748	-0.0400065	0.142893	0.7795	1.92298	0.107871	4.38821e-71	-0.0208044	0.0743173	0.779523	0.358506	12	0.988544
FA	cg13275129	11	MAML2;MAML2	96076288	rs11021542	11	96076289	G	C	0.276342	0.0673823	0.0454254	0.137996	-1.38877	0.0174059	0	-0.0485194	0.0327147	0.138046	0.958867	20	0.976435
FA	cg10825847	11	CASP5;CASP5;CASP5;CASP5;CASP5;CASP5	104894216	rs3181317	11	104880331	T	C	0.337972	0.0462599	0.0443625	0.297069	0.198538	0.03283	1.4715e-09	0.233003	0.226743	0.304135	0.157493	3	0.976435
FA	cg11304234	11	IL18;IL18	112034801	rs10891343	11	112080384	T	C	0.487078	0.0284587	0.0420742	0.498801	0.211074	0.0321845	5.44463e-11	0.134828	0.200391	0.501059	0.837576	17	0.988544
FA	cg26534425	11	IL18	112034925	rs10891343	11	112080384	T	C	0.487078	0.0284587	0.0420742	0.498801	0.195636	0.0325873	1.93172e-09	0.145468	0.216424	0.501494	0.592145	10	0.988544
FA	cg08203715	11	ST3GAL4;ST3GAL4	126226154	rs59379014	11	126228000	T	C	0.0656064	-0.00624875	0.0811196	0.9386	-0.780622	0.0627061	1.41774e-35	0.00800483	0.103919	0.9386	0.520482	20	0.988544
FA	cg19008371	11	ST3GAL4	126226766	rs78471630	11	126221298	T	G	0.055666	0.00201218	0.0876158	0.981678	-0.391451	0.068177	9.37362e-09	-0.00514031	0.223825	0.981678	0.907034	6	0.988544
FA	cg05055844	11	ST3GAL4	126275997	rs10790802	11	126277812	T	C	0.417495	0.00870268	0.0428571	0.839088	0.586968	0.0310016	6.04069e-80	0.0148265	0.0730186	0.839095	0.332541	20	0.988544
FA	cg00292447	11	ST3GAL4	126276006	rs144732948	11	125310205	T	G	0.0149105	-0.0472913	0.161323	0.769414	-1.36218	0.114453	1.16085e-32	0.0347174	0.118466	0.769478	0.29501	7	0.988544
FA	cg01572652	12	C12orf42;C12orf42	103695883	rs12229882	12	103789701	A	G	0.141153	-0.00143884	0.062345	0.981588	0.348177	0.0465895	7.82097e-14	-0.0041325	0.179062	0.981588	0.603634	6	0.988544
FA	cg27663938	12	C12orf42;C12orf42	103696381	rs7139385	12	103897139	T	C	0.190855	0.0344886	0.0590246	0.55902	-0.259322	0.0423924	9.52482e-10	-0.132995	0.228647	0.560795	0.221502	12	0.988544
FA	cg17063780	12	C12orf42;C12orf42	103816811	rs12298824	12	103868698	G	T	0.157058	-0.0106063	0.0574128	0.853438	0.266172	0.0437862	1.21012e-09	-0.0398475	0.215798	0.853502	0.851309	6	0.988544
FA	cg02619087	12	C12orf42;C12orf42	103838906	rs12308341	12	103852745	A	G	0.144135	-0.00442896	0.060882	0.942009	0.309178	0.0463874	2.64434e-11	-0.014325	0.196927	0.942011	0.646318	4	0.988544
FA	cg18798446	12	C12orf42;C12orf42	103862780	rs10861020	12	103859726	G	C	0.157058	-0.00864804	0.0573989	0.880241	0.31816	0.0447833	1.20817e-12	-0.0271814	0.180449	0.880266	0.525432	7	0.988544
FA	cg25935014	12	C12orf42;C12orf42	103889042	rs12422517	12	103889031	A	G	0.324056	-0.0574027	0.0459101	0.211196	0.38291	0.0354839	3.79245e-27	-0.149912	0.1207	0.214229	0.636647	20	0.976435
FA	cg26381364	12	C12orf42;C12orf42	103889772	rs4499092	12	103934387	T	C	0.172962	-0.0393542	0.0548944	0.47344	-0.299017	0.0422198	1.41686e-12	0.131612	0.184521	0.475683	0.725568	8	0.988544
FA	cg11342468	12	C12orf42;C12orf42	103889784	rs2374050	12	103895177	T	C	0.184891	-0.0151134	0.0564397	0.788872	0.26072	0.0408903	1.81663e-10	-0.0579679	0.216667	0.78905	0.654428	10	0.988544
FA	cg13702005	12	C12orf42;C12orf42	103889789	rs147519529	12	103934391	T	G	0.0119284	-0.167308	0.187109	0.371242	0.920996	0.124539	1.41168e-13	-0.18166	0.204639	0.374698	0.770177	8	0.988544
FA	cg03882242	12	C12orf42;C12orf42	103889798	rs147519529	12	103934391	T	G	0.0119284	-0.167308	0.187109	0.371242	0.70307	0.125108	1.91299e-08	-0.237968	0.269479	0.377201	0.94216	5	0.988544
FA	cg12814529	12	C12orf42;C12orf42	103890083	rs2374047	12	103934820	A	T	0.171968	-0.0422807	0.0548897	0.441141	0.262351	0.0419973	4.18794e-10	-0.161161	0.210807	0.444572	0.946831	13	0.988544
FA	cg06824277	12	C12orf42;C12orf42	103890274	rs10778260	12	103925240	C	T	0.192843	-0.0444032	0.0530202	0.402336	0.533648	0.0414538	6.36087e-38	-0.0832069	0.0995643	0.403318	0.960628	20	0.988544
FA	cg16497413	12	MMAB	109992779	rs7970557	12	110002133	T	C	0.176938	0.0547609	0.0553523	0.322522	0.400983	0.0425083	3.98296e-21	0.136567	0.138799	0.325155	0.0992604	20	0.988544
FA	cg19816075	12	OAS3	113408421	rs77693504	12	113411654	T	C	0.0248509	0.0681905	0.136897	0.61841	-3.81152	0.0541058	0	-0.0178906	0.0359175	0.618412	0.0346424	20	0.988544
FA	cg09253125	12	IQCD;TPCN1;IQCD;TPCN1	113658854	rs61943583	12	113663606	A	G	0.0894632	0.0611963	0.0826626	0.459119	-0.373949	0.06102	8.88211e-10	-0.163649	0.22266	0.462357	0.767109	6	0.988544
FA	cg11930955	12	TPCN1;TPCN1;IQCD	113660045	rs2059767	12	113730264	A	G	0.0934394	0.0628358	0.0824646	0.446086	-0.349148	0.0629892	2.97361e-08	-0.179969	0.238409	0.450325	0.635088	7	0.988544
FA	cg21110337	12	TPCN1;TPCN1	113671028	rs61943639	12	113725608	T	C	0.0884692	0.0675508	0.0828243	0.414745	-0.781488	0.0628198	1.58207e-35	-0.0864387	0.10621	0.415734	0.336326	20	0.988544
FA	cg15125438	12	TPCN1;TPCN1	113684389	rs12298653	12	113728988	C	T	0.0934394	0.0581153	0.0823956	0.48062	-0.458469	0.0615449	9.38101e-14	-0.126759	0.180523	0.482567	0.788156	12	0.988544
FA	cg12914100	12	TPCN1;TPCN1	113734359	rs61943568	12	113650020	A	G	0.0894632	0.0624047	0.0826572	0.45027	0.499817	0.0621953	9.26283e-16	0.124855	0.166103	0.452248	0.65964	19	0.988544
FA	cg14101638	12	HNF1A	121416612	rs2393791	12	121423956	C	T	0.416501	-0.00756727	0.0433689	0.861485	0.450474	0.0310096	8.17904e-48	-0.0167985	0.0962809	0.861493	0.6035	20	0.988544
FA	cg10359332	14	AKAP6	32835247	rs72666165	14	32835317	C	A	0.0387674	0.195964	0.102786	0.0565977	-0.464977	0.0849651	4.43571e-08	-0.421449	0.234087	0.0717979	0.180338	7	0.976435
FA	cg02248514	14	AKAP6	32842070	rs7494316	14	32842066	T	C	0.393638	-0.0134312	0.0433596	0.756744	-0.814298	0.0299496	8.7767e-163	0.0164942	0.0532513	0.756757	0.607016	16	0.988544
FA	cg13811867	14	AKAP6	32896478	rs17099069	14	32896479	A	G	0.0497018	0.0312944	0.107249	0.77045	-3.17054	0.0548577	0	-0.00987037	0.0338272	0.770448	0.877093	20	0.988544
FA	cg09998151	14	AKAP6	32926900	rs4329831	14	32926901	G	A	0.482107	-0.0633659	0.0422396	0.133592	1.25686	0.0174762	0	-0.050416	0.0336146	0.133659	0.91076	20	0.976435
FA	cg01606800	14	SERPINA1;SERPINA1;SERPINA1;SERPINA1;SERPINA1;SERPINA1;SERPINA1;SERPINA1;SERPINA1;SERPINA1;SERPINA1	94855990	rs8008743	14	94857010	G	C	0.498012	-0.0385511	0.0423129	0.362258	-0.277231	0.0325244	1.54434e-17	0.139058	0.153496	0.36497	0.80879	18	0.988544
FA	cg02181506	14	SERPINA1;SERPINA1;SERPINA1;SERPINA1;SERPINA1;SERPINA1;SERPINA1;SERPINA1;SERPINA1;SERPINA1;SERPINA1;SERPINA1;SERPINA1;SERPINA1;SERPINA1;SERPINA1;SERPINA1;SERPINA1;SERPINA1;SERPINA1	94856984	rs1570141	14	94856637	A	G	0.439364	0.0464345	0.0428911	0.278994	-0.300453	0.0329802	8.23111e-20	-0.154548	0.143759	0.282353	0.986015	12	0.976435
FA	cg10524915	14	SERPINA1;SERPINA1;SERPINA1;SERPINA1;SERPINA1;SERPINA1;SERPINA1;SERPINA1;SERPINA1;SERPINA1	94857046	rs1122629	14	94855831	A	G	0.507952	-0.0301023	0.0425084	0.478862	0.259418	0.0327392	2.30389e-15	-0.116038	0.164514	0.4806	0.776245	10	0.988544
FA	cg04179148	14	SERPINA1;SERPINA1;SERPINA1;SERPINA1;SERPINA1;SERPINA1;SERPINA1;SERPINA1;SERPINA1;SERPINA1	94858339	rs2402446	14	94866137	T	A	0.471173	0.0563011	0.0425221	0.185506	-0.326785	0.0319914	1.70271e-24	-0.172288	0.131211	0.189163	0.883192	19	0.976435
FA	cg18676586	16	TNFRSF17	12058834	rs2869492	16	12071341	C	T	0.416501	0.0331347	0.043032	0.441309	0.188339	0.0344285	4.48923e-08	0.175931	0.230734	0.445771	0.171042	14	0.988544
FA	cg02368508	16	TNFRSF17	12060182	rs2869492	16	12071341	C	T	0.416501	0.0331347	0.043032	0.441309	0.345594	0.033493	5.81874e-25	0.0958775	0.124862	0.442567	0.250964	20	0.988544
FA	cg09319797	16	TNFRSF17	12061715	rs8050827	16	12119676	T	G	0.397614	0.0480809	0.0434159	0.268115	0.237141	0.0332922	1.05581e-12	0.202752	0.18528	0.273823	0.44604	10	0.976435
FA	cg24089111	17	SARM1;VTN	26697498	rs59046213	17	26706435	T	G	0.0795229	-0.0292877	0.0773169	0.704841	-0.451819	0.0584373	1.06125e-14	0.0648218	0.171329	0.705173	0.873709	17	0.988544
FA	cg19923798	17	SARM1;VTN	26698570	rs111502247	17	26698470	C	T	0.0805169	-0.0333113	0.0772863	0.666465	-0.403832	0.0565806	9.51889e-13	0.082488	0.191731	0.66703	0.266392	4	0.988544
FA	cg20686234	17	SARM1	26699485	rs12165032	17	26704830	C	T	0.0805169	-0.0328776	0.0772711	0.670489	0.351176	0.0638072	3.71894e-08	-0.0936214	0.220692	0.671407	NA	NA	0.988544
FA	cg14592794	17	SARM1	26700958	rs16964224	17	26658162	G	A	0.0775348	-0.0381583	0.0774875	0.622411	-0.618256	0.0596344	3.48749e-25	0.0617193	0.125474	0.622797	0.753586	20	0.988544
FA	cg25356504	17	SARM1	26707476	rs145923966	17	26706361	A	G	0.0795229	-0.0302202	0.0773028	0.695852	0.39769	0.0594938	2.31618e-11	-0.0759893	0.194712	0.69634	0.730024	6	0.988544
FA	cg17471102	19	FUT3;FUT3;FUT3;FUT3	5851255	rs778798	19	5839613	A	C	0.266402	0.0167828	0.0477997	0.725512	0.473804	0.0369751	1.36621e-37	0.0354214	0.100923	0.725607	0.583011	20	0.988544
FA	cg26899156	19	FUT3;FUT3;FUT3;FUT3;FUT3;FUT3;FUT3;FUT3	5851465	rs778804	19	5832692	A	T	0.243539	0.0400865	0.0481986	0.405593	0.368793	0.0374092	6.3076e-23	0.108696	0.131157	0.407246	0.317013	17	0.988544
FA	cg05306773	19	FUT3;FUT3;FUT3;FUT3	5851616	rs778798	19	5839613	A	C	0.266402	0.0167828	0.0477997	0.725512	0.256674	0.0372587	5.61955e-12	0.0653857	0.186469	0.72585	0.808928	16	0.988544
FA	cg02776148	19	ICAM1	10395489	rs34403566	19	10407854	C	T	0.407555	0.022714	0.043453	0.601172	0.258508	0.0318886	5.20629e-16	0.0878658	0.168441	0.601919	0.910907	9	0.988544
FA	cg00500176	19	ICAM4;ICAM4;ICAM4;ICAM1	10396158	rs281438	19	10399375	G	T	0.27336	0.00851738	0.0459257	0.852871	-0.349886	0.0346652	5.91478e-24	-0.0243433	0.131281	0.852893	0.552119	18	0.988544
FA	cg00500176_172	19	ICAM4;ICAM4;ICAM4;ICAM1	10396158	rs281438	19	10399375	G	T	0.27336	0.00851738	0.0459257	0.852871	-0.349886	0.0346652	5.91478e-24	-0.0243433	0.131281	0.852893	0.552119	18	0.988544
FA	cg20036207	19	ICAM4;ICAM4;ICAM4;ICAM1	10397031	rs281436	19	10397131	A	G	0.275348	0.00814043	0.0457073	0.858647	-1.08297	0.0266951	0	-0.00751676	0.0422059	0.858646	0.513602	20	0.988544
FA	cg20036207_174	19	ICAM4;ICAM4;ICAM4;ICAM1	10397031	rs281436	19	10397131	A	G	0.275348	0.00814043	0.0457073	0.858647	-1.08297	0.0266951	0	-0.00751676	0.0422059	0.858646	0.513602	20	0.988544
FA	cg09258150	19	ICAM4;ICAM4;ICAM4	10397429	rs281436	19	10397131	A	G	0.275348	0.00814043	0.0457073	0.858647	-0.20253	0.0345437	4.54572e-09	-0.0401937	0.225786	0.85871	0.0611094	3	0.988544
FA	cg00595030	19	ICAM4;ICAM4;ICAM4	10398582	rs3093029	19	10399551	G	C	0.0984095	0.0276656	0.0714137	0.698465	0.385509	0.0518808	1.08049e-13	0.0717638	0.185497	0.69885	0.576702	14	0.988544
FA	cg14016200	19	ICAM5;ICAM4;ICAM4;ICAM4	10399157	rs3093029	19	10399551	G	C	0.0984095	0.0276656	0.0714137	0.698465	0.510589	0.0512652	2.28616e-23	0.0541837	0.139971	0.698677	0.580357	20	0.988544
FA	cg20716515	19	PLAUR;PLAUR;PLAUR	44172263	rs344782	19	44172890	A	C	0.481113	-0.00206434	0.0422224	0.961006	-0.319318	0.0330662	4.59396e-22	0.00646484	0.132229	0.961006	0.0593486	20	0.988544
FA	cg20445035	19	PLAUR;PLAUR;PLAUR	44174593	rs344786	19	44171142	T	C	0.249503	-0.131099	0.0499729	0.00871339	0.26669	0.0385849	4.7864e-12	-0.491578	0.200425	0.0141799	0.0633429	6	0.967669
FA	cg17168630	19	PLAUR;PLAUR;PLAUR	44174930	rs10775541	19	44181531	C	T	0.197813	-0.0870077	0.0533655	0.103033	0.257831	0.0411601	3.74994e-10	-0.33746	0.213875	0.114602	0.0549192	6	0.976435
FA	cg05927401	19	NLRP12;NLRP12;NLRP12	54311615	rs744759	19	54312130	G	C	0.290258	0.113617	0.0478166	0.0175073	-0.301291	0.0360407	6.28607e-17	-0.377101	0.164992	0.0222794	0.980828	12	0.967669
FA	cg22642498	19	NLRP12;NLRP12	54312855	rs3974832	19	54312437	G	A	0.166998	0.10278	0.0552039	0.062645	0.312348	0.0422815	1.49784e-13	0.329056	0.182265	0.0710167	0.438962	7	0.976435
FA	cg00420742	19	NLRP12;NLRP12	54313004	rs146117463	19	54329672	A	G	0.0894632	0.0197836	0.0691547	0.774822	-0.378438	0.0524103	5.17266e-13	-0.052277	0.182881	0.774991	0.422191	4	0.988544
FA	cg22337438	19	NLRP12;NLRP12	54327437	rs4806513	19	54329157	C	T	0.394632	0.0147044	0.0429505	0.732087	-0.223092	0.0335206	2.82576e-11	-0.0659118	0.192778	0.732422	0.160164	9	0.988544
WMPVS	cg09250146	1	CELSR2	109791946	rs12081530	1	109783860	A	G	0.466203	0.0048	0.0037	0.1916	-0.347588	0.0314988	2.59141e-28	-0.0138095	0.0107181	0.197598	0.380657	20	0.644374
WMPVS	cg21684021	1	CELSR2	109800400	rs12731760	1	109800349	A	G	0.0765408	0.0026	0.0062	0.7485	-0.691599	0.0516135	6.08149e-41	-0.0037594	0.00896912	0.675107	0.537393	14	0.918466
WMPVS	cg25213350	1	CELSR2	109802435	rs592355	1	109802395	A	G	0.138171	-0.0006	0.0053	0.6686	1.4032	0.0389445	2.76035e-284	-0.000427594	0.0037771	0.909867	0.55376	20	0.946054
WMPVS	cg17243654	1	CELSR2	109816280	rs1277917	1	109817479	C	G	0.150099	-0.0022	0.0052	0.9748	-0.593791	0.046264	1.04606e-37	0.00370501	0.00876205	0.672407	0.42217	19	0.918466
WMPVS	cg00908766	1	CELSR2	109817496	rs11102967	1	109817245	C	T	0.33499	0.002	0.0039	0.511	-1.23846	0.0231542	0	-0.00161491	0.00314922	0.608093	0.396131	20	0.906992
WMPVS	cg15207993	1	S100A13;S100A13;S100A13;S100A13;S100A13	153591313	rs4845563	1	153629026	A	G	0.44334	0.0027	0.0036	0.08389	0.269777	0.0320266	3.65325e-17	0.0100083	0.0133971	0.455037	0.483174	17	0.815639
WMPVS	cg02573566	1	S100A13;S100A13;S100A13;S100A13;S100A1;S100A13;S100A13	153599479	rs913861	1	153622220	G	A	0.477137	-0.0034	0.0036	0.07865	-1.06093	0.0244076	0	0.00320474	0.00339405	0.345056	0.808138	20	0.75173
WMPVS	cg00012362	1	S100A13;S100A13;S100A13;S100A13;S100A1;S100A13;S100A13	153599487	rs913861	1	153622220	G	A	0.477137	-0.0034	0.0036	0.07865	-1.09805	0.0232415	0	0.0030964	0.00327919	0.345039	0.808795	20	0.75173
WMPVS	cg13946767	1	S100A13;S100A13;S100A13;S100A13;S100A1;S100A13;S100A13	153599671	rs999418	1	153600124	T	C	0.497018	-0.0051	0.0036	0.01394	-1.10724	0.0226787	0	0.00460605	0.0032527	0.156755	0.38369	20	0.58605
WMPVS	cg11343894	1	S100A13;S100A13;S100A13;S100A13;S100A1;S100A13;S100A13	153599704	rs999418	1	153600124	T	C	0.497018	-0.0051	0.0036	0.01394	-1.11213	0.0224857	0	0.00458579	0.00323836	0.15675	0.369796	20	0.58605
WMPVS	cg02331910	1	S100A13;S100A13;S100A1;S100A13;S100A13;S100A13	153599831	rs999418	1	153600124	T	C	0.497018	-0.0051	0.0036	0.01394	-1.09367	0.0230331	0	0.0046632	0.00329313	0.156765	0.374034	20	0.58605
WMPVS	cg04077668	1	S100A13;S100A13;S100A13;S100A1;S100A13;S100A13;S100A13	153600064	rs999418	1	153600124	T	C	0.497018	-0.0051	0.0036	0.01394	-0.936007	0.026779	1.16493e-267	0.00544868	0.00384928	0.156921	0.370943	20	0.58605
WMPVS	cg06419659	1	S100A13;S100A13;S100A13;S100A1;S100A13;S100A13	153600132	rs999418	1	153600124	T	C	0.497018	-0.0051	0.0036	0.01394	-1.07849	0.0235278	0	0.00472883	0.00333959	0.156778	0.397898	20	0.58605
WMPVS	cg07898899	1	S100A13;S100A13;S100A13;S100A1;S100A13;S100A13	153600156	rs999418	1	153600124	T	C	0.497018	-0.0051	0.0036	0.01394	-1.03439	0.0246487	0	0.00493044	0.00348229	0.156816	0.387941	20	0.58605
WMPVS	cg10963218	1	S100A13;S100A13;S100A13;S100A1;S100A13;S100A13	153600762	rs28754733	1	153598094	C	T	0.446322	0.0053	0.0036	0.01605	0.802931	0.0288747	3.52791e-170	0.00660082	0.00448985	0.141518	0.34857	20	0.58605
WMPVS	cg15559456	1	S100A13;S100A13;S100A13;S100A1;S100A13;S100A13	153600790	rs9330301	1	153594364	G	T	0.485089	-0.0045	0.0036	0.02656	-0.366957	0.0322119	4.58579e-30	0.012263	0.0098693	0.214036	0.449392	20	0.644374
WMPVS	cg14467840	1	S100A13;S100A1;S100A13;S100A13;S100A13;S100A13	153600972	rs11580122	1	153613215	T	C	0.474155	-0.0027	0.0036	0.1104	-0.358915	0.0317427	1.21134e-29	0.00752267	0.0100523	0.454246	0.571096	20	0.815639
WMPVS	cg26148377	1	C1orf77;S100A13	153605715	rs11580122	1	153613215	T	C	0.474155	-0.0027	0.0036	0.1104	0.25034	0.0322802	8.81924e-15	-0.0107853	0.0144475	0.455355	0.461729	15	0.815639
WMPVS	cg26359488	1	C1orf77;S100A13	153606037	rs2274739	1	153612133	G	A	0.475149	-0.0029	0.0036	0.09932	0.739234	0.0303741	7.84159e-131	-0.00392298	0.00487257	0.420754	0.596703	20	0.810504
WMPVS	cg26548293	1	C1orf77;S100A13	153606178	rs1128894	1	153604422	T	C	0.475149	-0.0027	0.0036	0.1845	0.808486	0.0288873	2.30052e-172	-0.00333958	0.00445437	0.453417	0.594575	20	0.815639
WMPVS	cg17138369	1	C1orf77;S100A13	153606383	rs3828031	1	153617132	C	A	0.475149	-0.0028	0.0036	0.1039	0.746657	0.0300574	3.23285e-136	-0.00375005	0.00482385	0.436925	0.614124	20	0.815639
WMPVS	cg21936775	1	C1orf77;S100A13	153607143	rs7934	1	153618766	C	T	0.474155	-0.0027	0.0036	0.1129	-0.319236	0.03204	2.19784e-23	0.00845769	0.0113088	0.45453	0.53186	20	0.815639
WMPVS	cg22706106	1	C1orf77;S100A13	153607701	rs4845564	1	153642012	T	C	0.442346	0.0027	0.0036	0.07529	-0.228697	0.0325984	2.28982e-12	-0.011806	0.015831	0.455818	0.272035	13	0.815639
WMPVS	cg21262032	1	IL6R;IL6R	154437693	rs4240872	1	154436195	C	T	0.280318	-0.0012	0.0043	0.6871	-0.664483	0.0381607	6.60495e-68	0.00180592	0.00647203	0.780219	0.981762	20	0.923907
WMPVS	cg13549904	1	IL6R;IL6R	154438143	rs7514452	1	154438084	C	T	0.220676	-0.0016	0.0046	0.9705	-0.418715	0.0420892	2.56607e-23	0.00382121	0.0109927	0.72813	0.937771	13	0.918466
WMPVS	cg15633035	1	IL6R;IL6R	154439516	rs116141616	1	154416069	A	G	0.0178926	0.0022	0.0111	0.6631	0.821969	0.110338	9.36773e-14	0.0026765	0.0135089	0.842945	NA	NA	0.934016
WMPVS	cg24304309	1	ADAR;ADAR;ADAR;ADAR	154577895	rs61300392	1	154575685	T	A	0.0705765	-0.0011	0.0069	0.7852	-0.150446	0.0163466	3.46534e-20	0.00731159	0.0458705	0.873357	0.919536	15	0.934645
WMPVS	cg06269322	1	ADAR;ADAR;ADAR;ADAR	154580460	rs59618219	1	154589931	T	C	0.189861	0.0009	0.0045	0.8532	0.604438	0.0398789	6.82645e-52	0.00148899	0.00744558	0.841494	0.7955	20	0.934016
WMPVS	cg03920003	1	ADAR;ADAR;ADAR;ADAR	154582007	rs9427102	1	154586957	G	A	0.470179	0.0006	0.0036	0.5828	1.12146	0.0227372	0	0.000535017	0.00321012	0.867633	0.924511	20	0.934016
WMPVS	cg17218026	1	ADAR;ADAR;ADAR;ADAR	154582156	rs9427102	1	154586957	G	A	0.470179	0.0006	0.0036	0.5828	1.09604	0.0235943	0	0.000547425	0.00328457	0.867633	0.931998	20	0.934016
WMPVS	cg09786420	1	ADAR	154583389	rs9427102	1	154586957	G	A	0.470179	0.0006	0.0036	0.5828	0.491299	0.0317035	3.65259e-54	0.00122125	0.00732794	0.86764	0.974244	20	0.934016
WMPVS	cg27530370	1	ADAR	154589288	rs3766922	1	154577055	G	T	0.471173	0.0006	0.0036	0.578	0.249899	0.0320268	6.05396e-15	0.00240097	0.0144091	0.867662	0.949779	8	0.934016
WMPVS	cg18713316	1	KCNN3;KCNN3	154732860	rs12406117	1	154740879	G	A	0.412525	-0.0025	0.0037	0.8	-0.351649	0.032068	5.58385e-28	0.00710936	0.0105418	0.500059	0.533103	20	0.831917
WMPVS	cg24675344	1	KCNN3;KCNN3	154732993	rs10908436	1	154733000	A	G	0.324056	-0.0047	0.0038	0.3153	0.266326	0.0338298	3.47545e-15	-0.0176475	0.0144432	0.221763	0.854906	3	0.644374
WMPVS	cg23597057	1	KCNN3;KCNN3	154733198	rs10908436	1	154733000	A	G	0.324056	-0.0047	0.0038	0.3153	-0.197107	0.0344326	1.03783e-08	0.0238449	0.0197237	0.226684	0.669064	6	0.644374
WMPVS	cg16489975	1	KCNN3;KCNN3	154733435	rs1553611	1	154732308	A	G	0.121272	-0.0083	0.0054	0.2285	0.330988	0.0473762	2.82085e-12	-0.0250764	0.016705	0.13332	0.910624	4	0.58605
WMPVS	cg18755616	1	KCNN3;KCNN3	154733492	rs77716853	1	154735404	C	T	0.082505	0.0056	0.0063	0.1499	-0.938967	0.0567191	1.48141e-61	-0.005964	0.00671917	0.37475	0.747503	13	0.788268
WMPVS	cg09768411	1	KCNN3;KCNN3	154744848	rs1131820	1	154744852	A	G	0.255467	-0.0014	0.0041	0.844	-1.06626	0.0285103	4.03908e-306	0.001313	0.00384538	0.732765	0.413534	20	0.918466
WMPVS	cg22732644	1	KCNN3;KCNN3	154745124	rs12047201	1	154745455	T	C	0.411531	0.0009	0.0038	0.862	0.361597	0.0337383	8.4063e-27	0.00248896	0.0105115	0.812824	0.489515	20	0.934016
WMPVS	cg02289321	1	KCNN3;KCNN3	154746968	rs12047201	1	154745455	T	C	0.411531	0.0009	0.0038	0.862	0.295524	0.0337034	1.81265e-18	0.00304544	0.0128632	0.812846	0.651224	20	0.934016
WMPVS	cg03420144	1	KCNN3;KCNN3	154785616	rs6688257	1	154783579	T	C	0.0755467	0.0023	0.0063	0.614	0.358266	0.0563989	2.12036e-10	0.00641981	0.0176137	0.715501	0.99636	3	0.918466
WMPVS	cg13084419	1	KCNN3;KCNN3	154794443	rs116831881	1	154794384	T	C	0.0397614	-0.0079	0.0094	0.8772	0.549117	0.0868597	2.58392e-10	-0.0143867	0.017269	0.40479	NA	NA	0.802112
WMPVS	cg13396821	1	KCNN3;KCNN3	154812952	rs36088503	1	154812943	A	G	0.212724	-0.001	0.0045	0.6621	-0.355422	0.0405144	1.7437e-18	0.00281356	0.0126651	0.824196	0.35104	19	0.934016
WMPVS	cg16296829	1	KCNN3;KCNN3	154832535	rs4845675	1	154825806	C	T	0.230616	0.0052	0.0043	0.2694	0.303537	0.040036	3.41335e-14	0.0171314	0.0143454	0.232397	0.193968	16	0.644374
WMPVS	cg18315680	1	KCNN3;KCNN3	154833117	rs4845397	1	154832304	T	C	0.297217	0.0082	0.004	0.05156	0.597827	0.0343143	5.60685e-68	0.0137163	0.00673706	0.041755	0.270639	19	0.36729
WMPVS	cg10503610	1	KCNN3;KCNN3	154833121	rs4845397	1	154832304	T	C	0.297217	0.0082	0.004	0.05156	0.541564	0.035186	1.86764e-53	0.0151413	0.00745124	0.0421481	0.163714	18	0.36729
WMPVS	cg06221963	1	KCNN3	154839813	rs4845679	1	154861187	T	G	0.399602	-0.0048	0.0037	0.3312	-1.19978	0.0197811	0	0.00400073	0.0030846	0.194631	0.382323	20	0.644374
WMPVS	cg09359103	1	KCNN3	154839909	rs4845679	1	154861187	T	G	0.399602	-0.0048	0.0037	0.3312	-1.16078	0.0212409	0	0.00413515	0.00318841	0.194655	0.401191	20	0.644374
WMPVS	cg16680214	1	KCNN3	154839983	rs1007170	1	154881461	A	G	0.400596	-0.0053	0.0037	0.2714	-0.916216	0.0276099	1.81187e-241	0.00578466	0.00404211	0.152402	0.368775	20	0.58605
WMPVS	cg15077070	2	IL1RL2	102803290	rs12474258	2	102816695	C	T	0.400596	-0.0082	0.0037	0.02421	-0.249842	0.0329367	3.31169e-14	0.0328207	0.0154285	0.0333966	0.3351	17	0.359504
WMPVS	cg22797169	2	IL1RL2	102803407	rs917994	2	102837414	G	A	0.40159	-0.0082	0.0037	0.02641	-0.298943	0.0333089	2.83664e-19	0.02743	0.0127487	0.0314298	0.300154	20	0.359479
WMPVS	cg14837955	2	IL1RL2;IL1RL2	102803435	rs2302621	2	102842124	G	T	0.40159	-0.0086	0.0037	0.02298	-0.326629	0.0326768	1.59079e-23	0.0263296	0.0116301	0.0235788	0.722626	20	0.359479
WMPVS	cg08023416	2	IL1RL2	102803787	rs2302621	2	102842124	G	T	0.40159	-0.0086	0.0037	0.02298	-0.620022	0.0316287	1.45273e-85	0.0138705	0.00600933	0.0209905	0.586272	20	0.359479
WMPVS	cg13315345	2	IL1RL2	102803985	rs917994	2	102837414	G	A	0.40159	-0.0082	0.0037	0.02641	-0.638032	0.0314551	1.78409e-91	0.012852	0.00583359	0.0275873	0.549366	20	0.359479
WMPVS	cg01376829	2	IL1RL2	102804405	rs13014004	2	102840667	T	C	0.141153	0.0004	0.0054	0.876	0.341881	0.0462607	1.46487e-13	0.00117	0.0157958	0.940954	0.244494	13	0.956637
WMPVS	cg00674896	2	IL1RL2	102804576	rs34778121	2	102841567	T	C	0.449304	0.0083	0.0036	0.00898	-0.273013	0.0329359	1.13997e-16	-0.0304015	0.0136867	0.0263349	0.363518	20	0.359479
WMPVS	cg26788216	2	IL1RL2	102844110	rs1997502	2	102844249	A	G	0.335984	-0.007	0.0039	0.04684	0.663059	0.0321427	1.52005e-94	-0.0105571	0.00590405	0.0737573	0.13201	20	0.49064
WMPVS	cg14749590	3	IL5RA;IL5RA;IL5RA;IL5RA;IL5RA;IL5RA	3147746	rs13090169	3	3152489	A	G	0.0904573	-0.001	0.0055	0.9163	-0.325673	0.0538051	1.42326e-09	0.00307056	0.0168957	0.85579	NA	NA	0.934016
WMPVS	cg25381017	3	IL5RA;IL5RA;IL5RA;IL5RA;IL5RA;IL5RA;IL5RA;IL5RA;IL5RA;IL5RA;IL5RA;IL5RA	3151795	rs2290608	3	3151759	T	C	0.304175	-0.0042	0.0042	0.5916	0.517651	0.0356254	7.77665e-48	-0.00811357	0.00813277	0.318454	0.228187	20	0.747142
WMPVS	cg21594961	3	IL5RA;IL5RA;IL5RA;IL5RA;IL5RA;IL5RA	3152916	rs17878498	3	3152930	T	G	0.219682	0.0024	0.0042	0.4744	1.38028	0.0232335	0	0.00173878	0.003043	0.567727	0.364237	20	0.887983
WMPVS	cg06798483	3	ST3GAL6	98504973	rs2454680	3	98601654	G	C	0.409543	0.006	0.0036	0.07413	-0.346502	0.0325331	1.72966e-26	-0.0173159	0.010516	0.0996345	0.440268	20	0.536268
WMPVS	cg22261780	3	GRK7	141496940	rs6806847	3	141515136	A	G	0.23161	0.0021	0.0041	0.9116	-0.24354	0.0373851	7.30007e-11	-0.00862281	0.016887	0.609618	0.789091	12	0.906992
WMPVS	cg15550350	3	GRK7	141497168	rs75854649	3	141455268	A	C	0.0536779	-0.0041	0.0089	0.4209	0.539735	0.084255	1.49417e-10	-0.00759632	0.0165322	0.645884	0.857529	11	0.918466
WMPVS	cg00686926	3	GRK7	141514782	rs6806847	3	141515136	A	G	0.23161	0.0021	0.0041	0.9116	0.784711	0.034979	1.84339e-111	0.00267614	0.00522622	0.608608	0.854734	20	0.906992
WMPVS	cg25640519	3	GRK7	141516705	rs4234469	3	141519409	G	A	0.388668	0.0003	0.0037	0.7805	-0.369031	0.0324231	5.15676e-30	-0.00081294	0.0100265	0.935379	0.906569	20	0.956285
WMPVS	cg01201279	3	LEKR1	156543471	rs6776157	3	156543482	T	A	0.364811	0.0132	0.0038	1.281e-05	-0.939071	0.0280285	4.19379e-246	-0.0140564	0.00406824	0.000549959	0.0211708	20	0.0407432
WMPVS	cg08832018	3	LEKR1	156543647	rs62277153	3	156517233	T	C	0.0497018	-0.0203	0.0084	0.01978	-0.614751	0.0766161	1.0254e-15	0.0330215	0.0142704	0.0206683	0.00151874	20	0.359479
WMPVS	cg02354125	3	LEKR1	156544586	rs344074	3	156548657	A	G	0.192843	0.0059	0.0049	0.07853	1.07787	0.0396233	5.99621e-163	0.00547376	0.00455045	0.229014	0.0488034	20	0.644374
WMPVS	cg07733993	3	LEKR1	156636856	rs344083	3	156556312	C	A	0.246521	-0.0008	0.0044	0.8853	-0.292887	0.0385547	3.03873e-14	0.00273143	0.0150272	0.855766	0.00350101	10	0.934016
WMPVS	cg01059398	3	TNFSF10	172235808	rs231988	3	172276979	T	C	0.12326	0.0016	0.0054	0.9298	-0.349797	0.0496737	1.8965e-12	-0.00457408	0.0154512	0.767204	0.69115	10	0.923673
WMPVS	cg22572614	3	TNFSF10	172241975	rs3136591	3	172234969	A	G	0.503976	0.0031	0.0036	0.5388	0.220826	0.0326584	1.36385e-11	0.0140382	0.0164341	0.392987	0.814427	13	0.790294
WMPVS	cg04611788	3	KNG1;KNG1;KNG1	186434169	rs80355270	3	186434180	G	A	0.195825	0.006	0.0045	0.08759	0.433207	0.0403863	7.63648e-27	0.0138502	0.0104676	0.185785	0.202849	20	0.644374
WMPVS	cg12454167	3	KNG1;KNG1;KNG1	186435060	rs5029975	3	186436918	T	C	0.326044	0.0042	0.0039	0.2943	0.880643	0.0320444	2.88444e-166	0.00476924	0.00443198	0.281884	0.434837	20	0.692827
WMPVS	cg05967855	6	IFNGR1	137540632	rs147917687	6	137383134	T	C	0.0119284	-0.0171	0.0177	0.3007	1.28423	0.132155	2.53628e-22	-0.0133154	0.0138505	0.33637	NA	NA	0.750679
WMPVS	cg07876897	7	NFE2L3	26191696	rs2073536	7	26191698	C	T	0.436382	0.0026	0.0037	0.4515	0.616463	0.0312999	2.36281e-86	0.00421761	0.0060058	0.48252	0.60306	20	0.815639
WMPVS	cg03781084	7	NFE2L3	26191726	rs2073536	7	26191698	C	T	0.436382	0.0026	0.0037	0.4515	-0.407727	0.0328556	2.31643e-35	-0.00637682	0.00908924	0.482942	0.618023	20	0.815639
WMPVS	cg14644871	7	NFE2L3	26192756	rs35428152	7	26157954	T	C	0.217694	-0.0012	0.0044	0.531	0.28663	0.0399292	7.05024e-13	-0.00418658	0.0153619	0.785214	0.951477	6	0.923907
WMPVS	cg14684457	7	NFE2L3	26192966	rs11979000	7	26150470	G	A	0.210736	-0.0016	0.0044	0.4536	0.292432	0.040389	4.4739e-13	-0.00547136	0.0150652	0.716472	0.820471	15	0.918466
WMPVS	cg21699330	7	NFE2L3	26193032	rs62446333	7	26149563	T	A	0.209742	-0.0016	0.0044	0.5048	0.444008	0.0403744	3.93921e-28	-0.00360354	0.00991515	0.716278	0.975417	20	0.918466
WMPVS	cg10536999	7	NFE2L3	26193109	rs2107348	7	26155514	G	A	0.21173	-0.0016	0.0044	0.436	0.411939	0.040293	1.55483e-24	-0.00388407	0.0106879	0.716301	0.851704	18	0.918466
WMPVS	cg07945582	7	NFE2L3	26206579	rs62446330	7	26146633	C	T	0.210736	-0.0016	0.0044	0.445	0.230024	0.0405015	1.35173e-08	-0.0069558	0.0191676	0.716685	NA	NA	0.918466
WMPVS	cg00677730	9	ST6GALNAC4;ST6GALNAC4	130672636	rs10819317	9	130668957	G	A	0.172962	-0.0021	0.0049	0.4546	-0.260852	0.0417605	4.2008e-10	0.00805054	0.0188288	0.668967	NA	NA	0.918466
WMPVS	cg04416752	9	ST6GALNAC4;ST6GALNAC4	130679027	rs10819317	9	130668957	G	A	0.172962	-0.0021	0.0049	0.4546	0.27452	0.0406927	1.51795e-11	-0.00764972	0.0178853	0.668863	NA	NA	0.918466
WMPVS	cg14457284	9	GFI1B;GFI1B	135852984	rs10119210	9	135853102	C	T	0.483101	0.0005	0.0037	0.645	-0.3555	0.0323675	4.60194e-28	-0.00140647	0.0104087	0.892513	0.615697	17	0.944103
WMPVS	cg05001389	9	GFI1B;GFI1B	135853034	rs10119210	9	135853102	C	T	0.483101	0.0005	0.0037	0.645	-0.508727	0.0319223	3.54146e-57	-0.000982845	0.00727332	0.892509	0.856249	20	0.944103
WMPVS	cg20143773	9	GFI1B;GFI1B	135863521	rs62579579	9	135863295	A	G	0.267396	0.0011	0.0041	0.6004	-0.235716	0.0364799	1.03644e-10	-0.00466663	0.0174088	0.788652	0.351446	3	0.923907
WMPVS	cg12658925	9	GFI1B;GFI1B	135865263	rs606141	9	135862479	A	G	0.173956	-0.0028	0.0046	0.8706	0.238357	0.0394671	1.54699e-09	-0.0117471	0.0193966	0.544762	0.261665	9	0.880776
WMPVS	cg04703696	9	GBGT1	136036629	rs2073924	9	136037742	A	G	0.182903	-0.0058	0.0046	0.183	0.805036	0.0375842	8.79021e-102	-0.00720465	0.00572392	0.208142	0.0653462	16	0.644374
WMPVS	cg14653977	9	GBGT1	136038692	rs7854638	9	136036307	G	C	0.185885	-0.0052	0.0046	0.2619	0.253722	0.0400345	2.33398e-10	-0.0204949	0.0184162	0.265764	0.238393	5	0.684998
WMPVS	cg14472025	9	GBGT1	136039125	rs35637464	9	136032671	A	T	0.0904573	0.0056	0.0067	0.6875	0.363318	0.0596123	1.09658e-09	0.0154135	0.0186138	0.407631	0.980936	3	0.802112
WMPVS	cg14440550	9	ABO	136131118	rs8176722	9	136132754	A	C	0.11332	0.0079	0.0066	0.7704	-1.71079	0.0410436	0	-0.00461775	0.00385946	0.231511	0.265625	20	0.644374
WMPVS	cg12020464	9	ABO	136131183	rs8176730	9	136132525	C	T	0.11332	0.0078	0.0066	0.7706	-1.88803	0.0372539	0	-0.00413129	0.00349666	0.237405	0.294821	20	0.648436
WMPVS	cg00017475	9	ABO	136131707	rs8176725	9	136132617	A	G	0.114314	0.0082	0.0066	0.7524	-0.529599	0.0527415	1.00225e-23	-0.0154834	0.0125573	0.217568	0.234901	20	0.644374
WMPVS	cg13850847	9	ABO	136131739	rs7873522	9	136131905	C	T	0.335984	-0.0048	0.0038	0.08119	-0.826153	0.0301004	7.63265e-166	0.00581006	0.0046045	0.207013	0.0255118	20	0.644374
WMPVS	cg14636261	9	ABO	136133628	rs7469795	9	136130893	C	T	0.311133	-0.007	0.0039	0.02012	-0.407886	0.0338498	1.94264e-33	0.0171617	0.00966698	0.0758507	0.035167	20	0.49064
WMPVS	cg11879188	9	ABO	136149908	rs582094	9	136145484	T	A	0.370775	0.0126	0.0039	0.0153	0.935527	0.0323937	2.13502e-183	0.0134683	0.00419478	0.00132393	0.220353	20	0.0407432
WMPVS	cg21160290	9	ABO	136149941	rs554833	9	136147160	T	C	0.371769	0.0126	0.0039	0.01522	1.34322	0.0236474	0	0.00938044	0.00290816	0.00125728	0.239016	20	0.0407432
WMPVS	cg22535403	9	ABO	136150032	rs554833	9	136147160	T	C	0.371769	0.0126	0.0039	0.01522	1.31203	0.0248586	0	0.00960344	0.00297806	0.0012609	0.214365	20	0.0407432
WMPVS	cg13506600	9	ABO	136150361	rs687621	9	136137065	G	A	0.370775	0.0129	0.0039	0.01132	0.675267	0.0357579	1.53228e-79	0.0191036	0.00586342	0.00112164	0.160779	20	0.0407432
WMPVS	cg07241568	9	ABO	136150823	rs550057	9	136146597	T	C	0.282306	0.0127	0.0042	0.002839	0.648122	0.0394888	1.5491e-60	0.0195951	0.00658932	0.00294173	0.480024	20	0.0769052
WMPVS	cg24267699	9	ABO	136151359	rs582094	9	136145484	T	A	0.370775	0.0126	0.0039	0.0153	0.906922	0.033381	1.51818e-162	0.0138931	0.00433056	0.00133584	0.368346	20	0.0407432
WMPVS	cg06818865	9	ABO	136151958	rs8176649	9	136147295	A	G	0.379722	-0.0059	0.0037	0.2582	-0.591024	0.0321899	2.71996e-75	0.00998267	0.00628389	0.112147	0.00334026	20	0.545836
WMPVS	cg25307641	9	SURF2;SURF1	136222163	rs3124752	9	136264493	T	C	0.461233	-0.0018	0.0037	0.7543	-0.184882	0.033113	2.35911e-08	0.00973594	0.0200886	0.627924	0.216497	5	0.912635
WMPVS	cg21241477	9	SURF1;SURF2	136223965	rs658517	9	136222490	G	A	0.465209	-0.002	0.0036	0.863	0.877226	0.028252	1.13911e-211	-0.00227991	0.0041045	0.578576	0.0208353	20	0.897282
WMPVS	cg02257517	9	SLC2A6;SLC2A6	136340262	rs1054379	9	136335824	T	C	0.0974155	-0.0035	0.0061	0.8178	-0.533789	0.0527037	4.14598e-24	0.0065569	0.0114461	0.566745	0.618539	20	0.887983
WMPVS	cg25020204	9	DBH	136500234	rs1611114	9	136500203	T	C	0.267396	-0.0005	0.0042	0.687	-0.260616	0.0375968	4.15331e-12	0.00191853	0.016118	0.905251	0.391444	9	0.946054
WMPVS	cg06708731	9	DBH	136501420	rs4744534	9	136562165	A	G	0.359841	0.0078	0.004	0.1436	0.248174	0.0353566	2.23198e-12	0.0314296	0.0167281	0.0602658	0.702314	10	0.459527
WMPVS	cg14581628	9	DBH	136503185	rs10993770	9	136564575	A	C	0.383698	0.0076	0.0038	0.2027	0.303327	0.0350742	5.23379e-18	0.0250555	0.0128584	0.0513466	0.448172	10	0.427111
WMPVS	cg14368247	9	DBH	136516616	rs7864658	9	136515284	G	A	0.477137	0.0039	0.0036	0.32	0.230037	0.0316471	3.62629e-13	0.0169538	0.0158225	0.283945	0.0060191	5	0.692827
WMPVS	cg13521156	9	DBH	136520852	rs61149283	9	136519258	G	A	0.135189	-0.0047	0.0053	0.3944	0.273729	0.0456035	1.94459e-09	-0.0171703	0.0195724	0.38034	0.168855	12	0.790294
WMPVS	cg13651137	9	DBH	136522662	rs916620	9	136596750	T	C	0.34493	-0.0117	0.0038	0.005164	0.206402	0.0334815	7.06362e-10	-0.0566855	0.0205792	0.00587822	0.264075	13	0.134464
WMPVS	cg14138047	9	DBH	136522716	rs129915	9	136524918	G	A	0.32505	0.005	0.004	0.4029	-0.299289	0.0365859	2.82787e-16	-0.0167063	0.0135201	0.216586	0.736986	20	0.644374
WMPVS	cg14007688	9	DBH	136522927	rs2073837	9	136522928	A	G	0.342942	0.0048	0.0039	0.3443	-1.36426	0.0202654	0	-0.00351839	0.00285917	0.218486	0.740596	20	0.644374
WMPVS	cg10746447	11	MAML2	95809716	rs9645610	11	95803410	C	T	0.195825	0.0015	0.0049	0.603	-0.435434	0.043	4.21995e-24	-0.00344484	0.0112583	0.759618	0.619748	14	0.921355
WMPVS	cg11588317	11	MAML2	95837120	rs7938402	11	95839646	T	G	0.280318	-0.0015	0.0039	0.9967	0.54972	0.0344273	2.15046e-57	-0.00272866	0.00709658	0.700605	0.920771	20	0.918466
WMPVS	cg01219426	11	MAML2	95856658	rs10831488	11	95853372	A	C	0.359841	0.0001	0.0039	0.7169	0.209936	0.0337209	4.79411e-10	0.000476336	0.0185772	0.979544	NA	NA	0.980541
WMPVS	cg18219522	11	MAML2	95870414	rs7115104	11	95864253	C	G	0.145129	-0.0027	0.0051	0.8921	-0.778303	0.044965	4.01853e-67	0.00346909	0.00655578	0.596692	0.744079	20	0.906992
WMPVS	cg22637890	11	MAML2	95954652	rs722147	11	95961510	T	C	0.0755467	0.0067	0.0062	0.8549	0.314874	0.0535987	4.23716e-09	0.0212784	0.0200208	0.287867	0.0608195	4	0.693153
WMPVS	cg22978477	11	MAML2	96040893	rs78333611	11	96044855	C	T	0.0337972	0.0084	0.0085	0.09611	-2.13251	0.0688888	2.12074e-210	-0.00393902	0.00398794	0.323284	0.720878	20	0.748873
WMPVS	cg24088496	11	MAML2	96071506	rs117686537	11	96075065	T	C	0.0208748	0.0087	0.0123	0.4476	0.631713	0.111811	1.60598e-08	0.0137721	0.0196229	0.48278	0.794804	4	0.815639
WMPVS	cg06716182	11	MAML2	96074944	rs117686537	11	96075065	T	C	0.0208748	0.0087	0.0123	0.4476	1.92298	0.107871	4.38821e-71	0.00452423	0.00640136	0.479715	0.897203	12	0.815639
WMPVS	cg13275129	11	MAML2;MAML2	96076288	rs11021542	11	96076289	G	C	0.276342	-0.0015	0.0039	0.921	-1.38877	0.0174059	0	0.00108009	0.00280827	0.700526	0.255995	20	0.918466
WMPVS	cg10825847	11	CASP5;CASP5;CASP5;CASP5;CASP5;CASP5	104894216	rs3181317	11	104880331	T	C	0.337972	-0.0053	0.0038	0.4372	0.198538	0.03283	1.4715e-09	-0.0266951	0.0196424	0.174127	0.322705	3	0.62481
WMPVS	cg11304234	11	IL18;IL18	112034801	rs10891343	11	112080384	T	C	0.487078	0.0011	0.0036	0.6049	0.211074	0.0321845	5.44463e-11	0.00521144	0.0170741	0.760195	0.983933	17	0.921355
WMPVS	cg26534425	11	IL18	112034925	rs10891343	11	112080384	T	C	0.487078	0.0011	0.0036	0.6049	0.195636	0.0325873	1.93172e-09	0.00562269	0.0184253	0.760244	0.948001	10	0.921355
WMPVS	cg08203715	11	ST3GAL4;ST3GAL4	126226154	rs59379014	11	126228000	T	C	0.0656064	0.0057	0.007	0.7783	-0.780622	0.0627061	1.41774e-35	-0.00730187	0.00898637	0.416477	0.0496273	20	0.810504
WMPVS	cg19008371	11	ST3GAL4	126226766	rs78471630	11	126221298	T	G	0.055666	0.002	0.0076	0.8883	-0.391451	0.068177	9.37362e-09	-0.0051092	0.0194353	0.792642	0.40561	6	0.923907
WMPVS	cg05055844	11	ST3GAL4	126275997	rs10790802	11	126277812	T	C	0.417495	0.0084	0.0037	0.03537	0.586968	0.0310016	6.04069e-80	0.0143108	0.00634873	0.0241884	0.16005	20	0.359479
WMPVS	cg00292447	11	ST3GAL4	126276006	rs144732948	11	125310205	T	G	0.0149105	0.0091	0.0141	0.722	-1.36218	0.114453	1.16085e-32	-0.00668047	0.0103663	0.519288	0.950154	7	0.856123
WMPVS	cg01572652	12	C12orf42;C12orf42	103695883	rs12229882	12	103789701	A	G	0.141153	0.0009	0.0054	0.9038	0.348177	0.0465895	7.82097e-14	0.00258489	0.0155132	0.867665	0.988815	6	0.934016
WMPVS	cg27663938	12	C12orf42;C12orf42	103696381	rs7139385	12	103897139	T	C	0.190855	0.0025	0.005	0.9732	-0.259322	0.0423924	9.52482e-10	-0.00964052	0.0193453	0.618246	0.436787	12	0.912411
WMPVS	cg17063780	12	C12orf42;C12orf42	103816811	rs12298824	12	103868698	G	T	0.157058	0.0005	0.005	0.8807	0.266172	0.0437862	1.21012e-09	0.00187848	0.0187874	0.920355	0.810877	6	0.951554
WMPVS	cg02619087	12	C12orf42;C12orf42	103838906	rs12308341	12	103852745	A	G	0.144135	0.0012	0.0053	0.9769	0.309178	0.0463874	2.64434e-11	0.00388126	0.0171521	0.82098	0.969685	4	0.934016
WMPVS	cg18798446	12	C12orf42;C12orf42	103862780	rs10861020	12	103859726	G	C	0.157058	0.0006	0.005	0.9348	0.31816	0.0447833	1.20817e-12	0.00188584	0.0157176	0.904497	0.640333	7	0.946054
WMPVS	cg25935014	12	C12orf42;C12orf42	103889042	rs12422517	12	103889031	A	G	0.324056	0.0077	0.004	0.03723	0.38291	0.0354839	3.79245e-27	0.0201092	0.0106112	0.0580814	0.414218	20	0.459527
WMPVS	cg26381364	12	C12orf42;C12orf42	103889772	rs4499092	12	103934387	T	C	0.172962	0.0044	0.0047	0.7159	-0.299017	0.0422198	1.41686e-12	-0.0147149	0.0158549	0.353357	0.27563	8	0.754415
WMPVS	cg11342468	12	C12orf42;C12orf42	103889784	rs2374050	12	103895177	T	C	0.184891	0.0068	0.0048	0.3603	0.26072	0.0408903	1.81663e-10	0.0260816	0.0188595	0.166682	0.466156	10	0.610058
WMPVS	cg13702005	12	C12orf42;C12orf42	103889789	rs147519529	12	103934391	T	G	0.0119284	0.0358	0.0158	0.02497	0.920996	0.124539	1.41168e-13	0.038871	0.0179425	0.0302793	0.563303	8	0.359479
WMPVS	cg03882242	12	C12orf42;C12orf42	103889798	rs147519529	12	103934391	T	G	0.0119284	0.0358	0.0158	0.02497	0.70307	0.125108	1.91299e-08	0.0509195	0.0242308	0.0356022	0.793364	5	0.361956
WMPVS	cg12814529	12	C12orf42;C12orf42	103890083	rs2374047	12	103934820	A	T	0.171968	0.0044	0.0047	0.7171	0.262351	0.0419973	4.18794e-10	0.0167714	0.018115	0.354534	0.915788	13	0.754415
WMPVS	cg06824277	12	C12orf42;C12orf42	103890274	rs10778260	12	103925240	C	T	0.192843	0.004	0.0046	0.7017	0.533648	0.0414538	6.36087e-38	0.00749558	0.00863956	0.38562	0.733695	20	0.790294
WMPVS	cg16497413	12	MMAB	109992779	rs7970557	12	110002133	T	C	0.176938	-0.0099	0.0047	0.02747	0.400983	0.0425083	3.98296e-21	-0.0246893	0.0120099	0.0398062	0.496692	20	0.36729
WMPVS	cg19816075	12	OAS3	113408421	rs77693504	12	113411654	T	C	0.0248509	0.0038	0.0116	0.7969	-3.81152	0.0541058	0	-0.000996978	0.00304344	0.743227	0.785345	20	0.921355
WMPVS	cg09253125	12	IQCD;TPCN1;IQCD;TPCN1	113658854	rs61943583	12	113663606	A	G	0.0894632	0.0124	0.0071	0.0835	-0.373949	0.06102	8.88211e-10	-0.0331596	0.0197425	0.0930344	0.37676	6	0.517697
WMPVS	cg11930955	12	TPCN1;TPCN1;IQCD	113660045	rs2059767	12	113730264	A	G	0.0934394	0.0125	0.0071	0.09033	-0.349148	0.0629892	2.97361e-08	-0.0358014	0.0213363	0.0933552	0.576653	7	0.517697
WMPVS	cg21110337	12	TPCN1;TPCN1	113671028	rs61943639	12	113725608	T	C	0.0884692	0.0126	0.0071	0.07736	-0.781488	0.0628198	1.58207e-35	-0.0161231	0.00917721	0.0789414	0.776239	20	0.49064
WMPVS	cg15125438	12	TPCN1;TPCN1	113684389	rs12298653	12	113728988	C	T	0.0934394	0.0115	0.0071	0.1233	-0.458469	0.0615449	9.38101e-14	-0.0250835	0.0158482	0.113481	0.775003	12	0.545836
WMPVS	cg12914100	12	TPCN1;TPCN1	113734359	rs61943568	12	113650020	A	G	0.0894632	0.0126	0.0071	0.08105	0.499817	0.0621953	9.26283e-16	0.0252092	0.0145474	0.0831139	0.808662	19	0.49064
WMPVS	cg14101638	12	HNF1A	121416612	rs2393791	12	121423956	C	T	0.416501	-0.0038	0.0037	0.6721	0.450474	0.0310096	8.17904e-48	-0.00843556	0.00823407	0.305613	0.996283	20	0.726328
WMPVS	cg10359332	14	AKAP6	32835247	rs72666165	14	32835317	C	A	0.0387674	-0.0079	0.0091	0.6847	-0.464977	0.0849651	4.43571e-08	0.0169901	0.0198156	0.391218	0.273707	7	0.790294
WMPVS	cg02248514	14	AKAP6	32842070	rs7494316	14	32842066	T	C	0.393638	0.0013	0.0037	0.8567	-0.814298	0.0299496	8.7767e-163	-0.00159647	0.00454417	0.725347	0.936538	16	0.918466
WMPVS	cg13811867	14	AKAP6	32896478	rs17099069	14	32896479	A	G	0.0497018	0.0067	0.0094	0.5537	-3.17054	0.0548577	0	-0.0021132	0.00296502	0.476024	0.578455	20	0.815639
WMPVS	cg09998151	14	AKAP6	32926900	rs4329831	14	32926901	G	A	0.482107	0.0041	0.0036	0.1665	1.25686	0.0174762	0	0.0032621	0.00286464	0.254809	0.954973	20	0.684998
WMPVS	cg01606800	14	SERPINA1;SERPINA1;SERPINA1;SERPINA1;SERPINA1;SERPINA1;SERPINA1;SERPINA1;SERPINA1;SERPINA1;SERPINA1	94855990	rs8008743	14	94857010	G	C	0.498012	0.0014	0.0036	0.727	-0.277231	0.0325244	1.54434e-17	-0.00504994	0.0129991	0.697657	0.333424	18	0.918466
WMPVS	cg02181506	14	SERPINA1;SERPINA1;SERPINA1;SERPINA1;SERPINA1;SERPINA1;SERPINA1;SERPINA1;SERPINA1;SERPINA1;SERPINA1;SERPINA1;SERPINA1;SERPINA1;SERPINA1;SERPINA1;SERPINA1;SERPINA1;SERPINA1;SERPINA1	94856984	rs1570141	14	94856637	A	G	0.439364	-0.0022	0.0037	0.9954	-0.300453	0.0329802	8.23111e-20	0.00732228	0.0123409	0.552959	0.426292	12	0.880776
WMPVS	cg10524915	14	SERPINA1;SERPINA1;SERPINA1;SERPINA1;SERPINA1;SERPINA1;SERPINA1;SERPINA1;SERPINA1;SERPINA1	94857046	rs1122629	14	94855831	A	G	0.507952	0.001	0.0037	0.6785	0.259418	0.0327392	2.30389e-15	0.00385478	0.014271	0.787073	0.597776	10	0.923907
WMPVS	cg04179148	14	SERPINA1;SERPINA1;SERPINA1;SERPINA1;SERPINA1;SERPINA1;SERPINA1;SERPINA1;SERPINA1;SERPINA1	94858339	rs2402446	14	94866137	T	A	0.471173	-0.0023	0.0037	0.7347	-0.326785	0.0319914	1.70271e-24	0.00703827	0.0113434	0.534946	0.751548	19	0.874063
WMPVS	cg18676586	16	TNFRSF17	12058834	rs2869492	16	12071341	C	T	0.416501	0.0026	0.0037	0.4233	0.188339	0.0344285	4.48923e-08	0.0138049	0.0198068	0.485818	0.760257	14	0.815639
WMPVS	cg02368508	16	TNFRSF17	12060182	rs2869492	16	12071341	C	T	0.416501	0.0026	0.0037	0.4233	0.345594	0.033493	5.81874e-25	0.00752328	0.010731	0.483254	0.847633	20	0.815639
WMPVS	cg09319797	16	TNFRSF17	12061715	rs8050827	16	12119676	T	G	0.397614	0.0022	0.0037	0.6562	0.237141	0.0332922	1.05581e-12	0.00927718	0.0156568	0.553493	0.386288	10	0.880776
WMPVS	cg24089111	17	SARM1;VTN	26697498	rs59046213	17	26706435	T	G	0.0795229	-0.0035	0.0067	0.6753	-0.451819	0.0584373	1.06125e-14	0.00774646	0.0148628	0.602228	0.513462	17	0.906992
WMPVS	cg19923798	17	SARM1;VTN	26698570	rs111502247	17	26698470	C	T	0.0805169	-0.003	0.0067	0.7185	-0.403832	0.0565806	9.51889e-13	0.00742883	0.0166237	0.65496	0.0404973	4	0.918466
WMPVS	cg20686234	17	SARM1	26699485	rs12165032	17	26704830	C	T	0.0805169	-0.0032	0.0067	0.7109	0.351176	0.0638072	3.71894e-08	-0.00911224	0.0191505	0.6342	NA	NA	0.913847
WMPVS	cg14592794	17	SARM1	26700958	rs16964224	17	26658162	G	A	0.0775348	-0.0021	0.0067	0.8287	-0.618256	0.0596344	3.48749e-25	0.00339665	0.0108419	0.754061	0.126201	20	0.921355
WMPVS	cg25356504	17	SARM1	26707476	rs145923966	17	26706361	A	G	0.0795229	-0.0033	0.0068	0.7375	0.39769	0.0594938	2.31618e-11	-0.00829792	0.0171437	0.628371	0.136861	6	0.912635
WMPVS	cg17471102	19	FUT3;FUT3;FUT3;FUT3	5851255	rs778798	19	5839613	A	C	0.266402	0.004	0.0041	0.04042	0.473804	0.0369751	1.36621e-37	0.00844231	0.00867841	0.330655	0.387316	20	0.750679
WMPVS	cg26899156	19	FUT3;FUT3;FUT3;FUT3;FUT3;FUT3;FUT3;FUT3	5851465	rs778804	19	5832692	A	T	0.243539	0.0045	0.0041	0.05929	0.368793	0.0374092	6.3076e-23	0.012202	0.011186	0.275352	0.533057	17	0.690265
WMPVS	cg05306773	19	FUT3;FUT3;FUT3;FUT3	5851616	rs778798	19	5839613	A	C	0.266402	0.004	0.0041	0.04042	0.256674	0.0372587	5.61955e-12	0.015584	0.016133	0.334059	0.839951	16	0.750679
WMPVS	cg02776148	19	ICAM1	10395489	rs34403566	19	10407854	C	T	0.407555	0.0002	0.0037	0.5941	0.258508	0.0318886	5.20629e-16	0.00077367	0.0143132	0.956893	0.165439	9	0.967467
WMPVS	cg00500176	19	ICAM4;ICAM4;ICAM4;ICAM1	10396158	rs281438	19	10399375	G	T	0.27336	-0.0062	0.0039	0.1133	-0.349886	0.0346652	5.91478e-24	0.0177201	0.0112839	0.116326	0.49863	18	0.545836
WMPVS	cg00500176_172	19	ICAM4;ICAM4;ICAM4;ICAM1	10396158	rs281438	19	10399375	G	T	0.27336	-0.0062	0.0039	0.1133	-0.349886	0.0346652	5.91478e-24	0.0177201	0.0112839	0.116326	0.49863	18	0.545836
WMPVS	cg20036207	19	ICAM4;ICAM4;ICAM4;ICAM1	10397031	rs281436	19	10397131	A	G	0.275348	-0.0071	0.0039	0.05401	-1.08297	0.0266951	0	0.00655604	0.00360483	0.0689599	0.279903	20	0.485371
WMPVS	cg20036207_174	19	ICAM4;ICAM4;ICAM4;ICAM1	10397031	rs281436	19	10397131	A	G	0.275348	-0.0071	0.0039	0.05401	-1.08297	0.0266951	0	0.00655604	0.00360483	0.0689599	0.279903	20	0.485371
WMPVS	cg09258150	19	ICAM4;ICAM4;ICAM4	10397429	rs281436	19	10397131	A	G	0.275348	-0.0071	0.0039	0.05401	-0.20253	0.0345437	4.54572e-09	0.0350565	0.0201634	0.0821006	0.693486	3	0.49064
WMPVS	cg00595030	19	ICAM4;ICAM4;ICAM4	10398582	rs3093029	19	10399551	G	C	0.0984095	-0.007	0.0062	0.6924	0.385509	0.0518808	1.08049e-13	-0.0181578	0.0162672	0.264327	0.171308	14	0.684998
WMPVS	cg14016200	19	ICAM5;ICAM4;ICAM4;ICAM4	10399157	rs3093029	19	10399551	G	C	0.0984095	-0.007	0.0062	0.6924	0.510589	0.0512652	2.28616e-23	-0.0137097	0.0122206	0.261927	0.203474	20	0.684998
WMPVS	cg20716515	19	PLAUR;PLAUR;PLAUR	44172263	rs344782	19	44172890	A	C	0.481113	0.0013	0.0036	0.8523	-0.319318	0.0330662	4.59396e-22	-0.00407118	0.0112819	0.718205	0.35118	20	0.918466
WMPVS	cg20445035	19	PLAUR;PLAUR;PLAUR	44174593	rs344786	19	44171142	T	C	0.249503	0.007	0.0043	0.08603	0.26669	0.0385849	4.7864e-12	0.0262477	0.0165648	0.113069	0.59675	6	0.545836
WMPVS	cg17168630	19	PLAUR;PLAUR;PLAUR	44174930	rs10775541	19	44181531	C	T	0.197813	0.0073	0.0046	0.08211	0.257831	0.0411601	3.74994e-10	0.0283131	0.0184048	0.123961	0.557735	6	0.567123
WMPVS	cg05927401	19	NLRP12;NLRP12;NLRP12	54311615	rs744759	19	54312130	G	C	0.290258	0.0001	0.0041	0.4932	-0.301291	0.0360407	6.28607e-17	-0.000331905	0.0136082	0.980541	0.296983	12	0.980541
WMPVS	cg22642498	19	NLRP12;NLRP12	54312855	rs3974832	19	54312437	G	A	0.166998	0.002	0.0047	0.8421	0.312348	0.0422815	1.49784e-13	0.00640311	0.0150723	0.670962	0.677637	7	0.918466
WMPVS	cg00420742	19	NLRP12;NLRP12	54313004	rs146117463	19	54329672	A	G	0.0894632	0.0067	0.006	0.5956	-0.378438	0.0524103	5.17266e-13	-0.0177044	0.0160431	0.269789	0.119645	4	0.685714
WMPVS	cg22337438	19	NLRP12;NLRP12	54327437	rs4806513	19	54329157	C	T	0.394632	-0.0003	0.0037	0.6277	-0.223092	0.0335206	2.82576e-11	0.00134474	0.0165863	0.935382	0.468751	9	0.956285
BGPVS	cg09250146	1	CELSR2	109791946	rs12081530	1	109783860	A	G	0.466203	0.007	0.0036	0.01837	-0.347588	0.0314988	2.59141e-28	-0.0201388	0.0105166	0.0554998	0.621202	20	0.890636
BGPVS	cg21684021	1	CELSR2	109800400	rs12731760	1	109800349	A	G	0.0765408	-0.0019	0.0061	0.7242	-0.691599	0.0516135	6.08149e-41	0.00274726	0.00882252	0.755503	0.0580833	14	0.974395
BGPVS	cg25213350	1	CELSR2	109802435	rs592355	1	109802395	A	G	0.138171	-0.0088	0.0052	0.1005	1.4032	0.0389445	2.76035e-284	-0.00627138	0.0037099	0.090943	0.193296	20	0.907821
BGPVS	cg17243654	1	CELSR2	109816280	rs1277917	1	109817479	C	G	0.150099	-0.0095	0.005	0.06968	-0.593791	0.046264	1.04606e-37	0.0159989	0.00851223	0.0601739	0.460685	19	0.890636
BGPVS	cg00908766	1	CELSR2	109817496	rs11102967	1	109817245	C	T	0.33499	-0.0077	0.0038	0.01738	-1.23846	0.0231542	0	0.0062174	0.00307053	0.0428814	0.775736	20	0.890636
BGPVS	cg15207993	1	S100A13;S100A13;S100A13;S100A13;S100A13	153591313	rs4845563	1	153629026	A	G	0.44334	0.0028	0.0035	0.3389	0.269777	0.0320266	3.65325e-17	0.0103789	0.0130321	0.42579	0.408463	17	0.907821
BGPVS	cg02573566	1	S100A13;S100A13;S100A13;S100A13;S100A1;S100A13;S100A13	153599479	rs913861	1	153622220	G	A	0.477137	-0.002	0.0035	0.3535	-1.06093	0.0244076	0	0.00188514	0.00329928	0.567743	0.707898	20	0.933859
BGPVS	cg00012362	1	S100A13;S100A13;S100A13;S100A13;S100A1;S100A13;S100A13	153599487	rs913861	1	153622220	G	A	0.477137	-0.002	0.0035	0.3535	-1.09805	0.0232415	0	0.00182141	0.0031877	0.567738	0.714289	20	0.933859
BGPVS	cg13946767	1	S100A13;S100A13;S100A13;S100A13;S100A1;S100A13;S100A13	153599671	rs999418	1	153600124	T	C	0.497018	-0.0002	0.0035	0.7261	-1.10724	0.0226787	0	0.000180629	0.00316102	0.954431	0.733857	20	0.974395
BGPVS	cg11343894	1	S100A13;S100A13;S100A13;S100A13;S100A1;S100A13;S100A13	153599704	rs999418	1	153600124	T	C	0.497018	-0.0002	0.0035	0.7261	-1.11213	0.0224857	0	0.000179835	0.00314712	0.954431	0.734917	20	0.974395
BGPVS	cg02331910	1	S100A13;S100A13;S100A1;S100A13;S100A13;S100A13	153599831	rs999418	1	153600124	T	C	0.497018	-0.0002	0.0035	0.7261	-1.09367	0.0230331	0	0.000182871	0.00320024	0.954431	0.734005	20	0.974395
BGPVS	cg04077668	1	S100A13;S100A13;S100A13;S100A1;S100A13;S100A13;S100A13	153600064	rs999418	1	153600124	T	C	0.497018	-0.0002	0.0035	0.7261	-0.936007	0.026779	1.16493e-267	0.000213674	0.00373929	0.954431	0.766773	20	0.974395
BGPVS	cg06419659	1	S100A13;S100A13;S100A13;S100A1;S100A13;S100A13	153600132	rs999418	1	153600124	T	C	0.497018	-0.0002	0.0035	0.7261	-1.07849	0.0235278	0	0.000185444	0.00324528	0.954431	0.731284	20	0.974395
BGPVS	cg07898899	1	S100A13;S100A13;S100A13;S100A1;S100A13;S100A13	153600156	rs999418	1	153600124	T	C	0.497018	-0.0002	0.0035	0.7261	-1.03439	0.0246487	0	0.000193351	0.00338364	0.954431	0.73254	20	0.974395
BGPVS	cg10963218	1	S100A13;S100A13;S100A13;S100A1;S100A13;S100A13	153600762	rs28754733	1	153598094	C	T	0.446322	0.0007	0.0035	0.7532	0.802931	0.0288747	3.52791e-170	0.000871806	0.00435914	0.841485	0.788213	20	0.974395
BGPVS	cg15559456	1	S100A13;S100A13;S100A13;S100A1;S100A13;S100A13	153600790	rs9330301	1	153594364	G	T	0.485089	0.0003	0.0035	0.6756	-0.366957	0.0322119	4.58579e-30	-0.000817534	0.00953817	0.931696	0.637185	20	0.974395
BGPVS	cg14467840	1	S100A13;S100A1;S100A13;S100A13;S100A13;S100A13	153600972	rs11580122	1	153613215	T	C	0.474155	-0.0026	0.0035	0.278	-0.358915	0.0317427	1.21134e-29	0.00724405	0.00977264	0.458536	0.45689	20	0.907821
BGPVS	cg26148377	1	C1orf77;S100A13	153605715	rs11580122	1	153613215	T	C	0.474155	-0.0026	0.0035	0.278	0.25034	0.0322802	8.81924e-15	-0.0103859	0.014045	0.45962	0.307299	15	0.907821
BGPVS	cg26359488	1	C1orf77;S100A13	153606037	rs2274739	1	153612133	G	A	0.475149	-0.0023	0.0035	0.2984	0.739234	0.0303741	7.84159e-131	-0.00311133	0.00473636	0.511243	0.584986	20	0.907821
BGPVS	cg26548293	1	C1orf77;S100A13	153606178	rs1128894	1	153604422	T	C	0.475149	-0.0022	0.0036	0.7604	0.808486	0.0288873	2.30052e-172	-0.00272114	0.00445383	0.541222	0.614155	20	0.923499
BGPVS	cg17138369	1	C1orf77;S100A13	153606383	rs3828031	1	153617132	C	A	0.475149	-0.0024	0.0035	0.2926	0.746657	0.0300574	3.23285e-136	-0.00321433	0.00468935	0.493058	0.58739	20	0.907821
BGPVS	cg21936775	1	C1orf77;S100A13	153607143	rs7934	1	153618766	C	T	0.474155	-0.0025	0.0035	0.2833	-0.319236	0.03204	2.19784e-23	0.0078312	0.0109918	0.476182	0.381614	20	0.907821
BGPVS	cg22706106	1	C1orf77;S100A13	153607701	rs4845564	1	153642012	T	C	0.442346	0.0027	0.0035	0.3766	-0.228697	0.0325984	2.28982e-12	-0.011806	0.0153963	0.443196	0.401741	13	0.907821
BGPVS	cg21262032	1	IL6R;IL6R	154437693	rs4240872	1	154436195	C	T	0.280318	0.0004	0.0042	0.6744	-0.664483	0.0381607	6.60495e-68	-0.000601972	0.0063208	0.924127	0.904289	20	0.974395
BGPVS	cg13549904	1	IL6R;IL6R	154438143	rs7514452	1	154438084	C	T	0.220676	-0.0007	0.0045	0.867	-0.418715	0.0420892	2.56607e-23	0.00167178	0.0107485	0.876398	0.701673	13	0.974395
BGPVS	cg15633035	1	IL6R;IL6R	154439516	rs116141616	1	154416069	A	G	0.0178926	0.0144	0.0109	0.1649	0.821969	0.110338	9.36773e-14	0.0175189	0.0134678	0.193325	NA	NA	0.907821
BGPVS	cg24304309	1	ADAR;ADAR;ADAR;ADAR	154577895	rs61300392	1	154575685	T	A	0.0705765	0.0124	0.0067	0.1517	-0.150446	0.0163466	3.46534e-20	-0.0824216	0.0454258	0.0696125	0.179103	15	0.890636
BGPVS	cg06269322	1	ADAR;ADAR;ADAR;ADAR	154580460	rs59618219	1	154589931	T	C	0.189861	-0.0088	0.0044	0.07309	0.604438	0.0398789	6.82645e-52	-0.014559	0.00734259	0.0473884	0.506088	20	0.890636
BGPVS	cg03920003	1	ADAR;ADAR;ADAR;ADAR	154582007	rs9427102	1	154586957	G	A	0.470179	0.0025	0.0035	0.3865	1.12146	0.0227372	0	0.00222924	0.00312126	0.475097	0.266429	20	0.907821
BGPVS	cg17218026	1	ADAR;ADAR;ADAR;ADAR	154582156	rs9427102	1	154586957	G	A	0.470179	0.0025	0.0035	0.3865	1.09604	0.0235943	0	0.00228094	0.00319369	0.475103	0.276454	20	0.907821
BGPVS	cg09786420	1	ADAR	154583389	rs9427102	1	154586957	G	A	0.470179	0.0025	0.0035	0.3865	0.491299	0.0317035	3.65259e-54	0.00508855	0.00713153	0.475519	0.120358	20	0.907821
BGPVS	cg27530370	1	ADAR	154589288	rs3766922	1	154577055	G	T	0.471173	0.0025	0.0035	0.3668	0.249899	0.0320268	6.05396e-15	0.010004	0.0140642	0.476891	0.602551	8	0.907821
BGPVS	cg18713316	1	KCNN3;KCNN3	154732860	rs12406117	1	154740879	G	A	0.412525	0.0008	0.0036	0.8447	-0.351649	0.032068	5.58385e-28	-0.002275	0.0102396	0.824176	0.289432	20	0.974395
BGPVS	cg24675344	1	KCNN3;KCNN3	154732993	rs10908436	1	154733000	A	G	0.324056	0.0029	0.0037	0.8625	0.266326	0.0338298	3.47545e-15	0.0108889	0.0139614	0.435433	0.675288	3	0.907821
BGPVS	cg23597057	1	KCNN3;KCNN3	154733198	rs10908436	1	154733000	A	G	0.324056	0.0029	0.0037	0.8625	-0.197107	0.0344326	1.03783e-08	-0.0147128	0.0189467	0.437431	0.702388	6	0.907821
BGPVS	cg16489975	1	KCNN3;KCNN3	154733435	rs1553611	1	154732308	A	G	0.121272	0.0029	0.0053	0.6605	0.330988	0.0473762	2.82085e-12	0.00876165	0.0160617	0.58541	0.644906	4	0.948054
BGPVS	cg18755616	1	KCNN3;KCNN3	154733492	rs77716853	1	154735404	C	T	0.082505	-0.0102	0.0062	0.2549	-0.938967	0.0567191	1.48141e-61	0.010863	0.00663553	0.10161	0.771619	13	0.907821
BGPVS	cg09768411	1	KCNN3;KCNN3	154744848	rs1131820	1	154744852	A	G	0.255467	-0.0026	0.004	0.4506	-1.06626	0.0285103	4.03908e-306	0.00243843	0.003752	0.515756	0.312222	20	0.907821
BGPVS	cg22732644	1	KCNN3;KCNN3	154745124	rs12047201	1	154745455	T	C	0.411531	0.0028	0.0037	0.6057	0.361597	0.0337383	8.4063e-27	0.00774343	0.0102579	0.450323	0.954323	20	0.907821
BGPVS	cg02289321	1	KCNN3;KCNN3	154746968	rs12047201	1	154745455	T	C	0.411531	0.0028	0.0037	0.6057	0.295524	0.0337034	1.81265e-18	0.0094747	0.0125667	0.450877	0.881001	20	0.907821
BGPVS	cg03420144	1	KCNN3;KCNN3	154785616	rs6688257	1	154783579	T	C	0.0755467	-0.0058	0.0061	0.4283	0.358266	0.0563989	2.12036e-10	-0.0161891	0.0172161	0.347041	0.320522	3	0.907821
BGPVS	cg13084419	1	KCNN3;KCNN3	154794443	rs116831881	1	154794384	T	C	0.0397614	0.0172	0.0092	0.06066	0.549117	0.0868597	2.58392e-10	0.031323	0.0174714	0.0730029	NA	NA	0.890636
BGPVS	cg13396821	1	KCNN3;KCNN3	154812952	rs36088503	1	154812943	A	G	0.212724	-0.0026	0.0044	0.8371	-0.355422	0.0405144	1.7437e-18	0.00731525	0.0124077	0.555477	0.474154	19	0.93259
BGPVS	cg16296829	1	KCNN3;KCNN3	154832535	rs4845675	1	154825806	C	T	0.230616	-0.003	0.0042	0.9964	0.303537	0.040036	3.41335e-14	-0.00988347	0.0138981	0.477	0.0867067	16	0.907821
BGPVS	cg18315680	1	KCNN3;KCNN3	154833117	rs4845397	1	154832304	T	C	0.297217	0.003	0.0039	0.2083	0.597827	0.0343143	5.60685e-68	0.00501817	0.00652998	0.442201	0.142234	19	0.907821
BGPVS	cg10503610	1	KCNN3;KCNN3	154833121	rs4845397	1	154832304	T	C	0.297217	0.003	0.0039	0.2083	0.541564	0.035186	1.86764e-53	0.00553951	0.00721035	0.442326	0.152555	18	0.907821
BGPVS	cg06221963	1	KCNN3	154839813	rs4845679	1	154861187	T	G	0.399602	0.0039	0.0036	0.9229	-1.19978	0.0197811	0	-0.0032506	0.00300103	0.278737	0.37625	20	0.907821
BGPVS	cg09359103	1	KCNN3	154839909	rs4845679	1	154861187	T	G	0.399602	0.0039	0.0036	0.9229	-1.16078	0.0212409	0	-0.00335981	0.00310197	0.278755	0.364859	20	0.907821
BGPVS	cg16680214	1	KCNN3	154839983	rs1007170	1	154881461	A	G	0.400596	0.0043	0.0036	0.8319	-0.916216	0.0276099	1.81187e-241	-0.00469322	0.00393175	0.232606	0.502104	20	0.907821
BGPVS	cg15077070	2	IL1RL2	102803290	rs12474258	2	102816695	C	T	0.400596	-0.0011	0.0036	0.9161	-0.249842	0.0329367	3.31169e-14	0.00440278	0.0144208	0.760132	0.630027	17	0.974395
BGPVS	cg22797169	2	IL1RL2	102803407	rs917994	2	102837414	G	A	0.40159	-0.0011	0.0036	0.9179	-0.298943	0.0333089	2.83664e-19	0.00367963	0.0120494	0.760078	0.705334	20	0.974395
BGPVS	cg14837955	2	IL1RL2;IL1RL2	102803435	rs2302621	2	102842124	G	T	0.40159	-0.0012	0.0036	0.9061	-0.326629	0.0326768	1.59079e-23	0.00367389	0.0110278	0.739023	0.494507	20	0.974395
BGPVS	cg08023416	2	IL1RL2	102803787	rs2302621	2	102842124	G	T	0.40159	-0.0012	0.0036	0.9061	-0.620022	0.0316287	1.45273e-85	0.00193542	0.00580708	0.738919	0.500258	20	0.974395
BGPVS	cg13315345	2	IL1RL2	102803985	rs917994	2	102837414	G	A	0.40159	-0.0011	0.0036	0.9179	-0.638032	0.0314551	1.78409e-91	0.00172405	0.00564299	0.759969	0.570677	20	0.974395
BGPVS	cg01376829	2	IL1RL2	102804405	rs13014004	2	102840667	T	C	0.141153	-0.0047	0.0052	0.2035	0.341881	0.0462607	1.46487e-13	-0.0137475	0.0153233	0.369633	0.455656	13	0.907821
BGPVS	cg00674896	2	IL1RL2	102804576	rs34778121	2	102841567	T	C	0.449304	0.0041	0.0035	0.323	-0.273013	0.0329359	1.13997e-16	-0.0150176	0.0129473	0.246088	0.732728	20	0.907821
BGPVS	cg26788216	2	IL1RL2	102844110	rs1997502	2	102844249	A	G	0.335984	-0.0034	0.0038	0.4133	0.663059	0.0321427	1.52005e-94	-0.00512775	0.0057364	0.371377	0.812049	20	0.907821
BGPVS	cg14749590	3	IL5RA;IL5RA;IL5RA;IL5RA;IL5RA;IL5RA	3147746	rs13090169	3	3152489	A	G	0.0904573	-0.0035	0.0053	0.5263	-0.325673	0.0538051	1.42326e-09	0.010747	0.0163706	0.511514	NA	NA	0.907821
BGPVS	cg25381017	3	IL5RA;IL5RA;IL5RA;IL5RA;IL5RA;IL5RA;IL5RA;IL5RA;IL5RA;IL5RA;IL5RA;IL5RA	3151795	rs2290608	3	3151759	T	C	0.304175	-0.003	0.0041	0.3866	0.517651	0.0356254	7.77665e-48	-0.00579541	0.00793043	0.464913	0.848975	20	0.907821
BGPVS	cg21594961	3	IL5RA;IL5RA;IL5RA;IL5RA;IL5RA;IL5RA	3152916	rs17878498	3	3152930	T	G	0.219682	0.0007	0.0041	0.7859	1.38028	0.0232335	0	0.000507143	0.00297042	0.864435	0.78706	20	0.974395
BGPVS	cg06798483	3	ST3GAL6	98504973	rs2454680	3	98601654	G	C	0.409543	0.0005	0.0035	0.7623	-0.346502	0.0325331	1.72966e-26	-0.00144299	0.0101019	0.886413	0.672182	20	0.974395
BGPVS	cg22261780	3	GRK7	141496940	rs6806847	3	141515136	A	G	0.23161	-0.0064	0.004	0.126	-0.24354	0.0373851	7.30007e-11	0.0262791	0.0169126	0.120228	0.912244	12	0.907821
BGPVS	cg15550350	3	GRK7	141497168	rs75854649	3	141455268	A	C	0.0536779	0.0135	0.0086	0.2365	0.539735	0.084255	1.49417e-10	0.0250123	0.0164052	0.127344	0.595831	11	0.907821
BGPVS	cg00686926	3	GRK7	141514782	rs6806847	3	141515136	A	G	0.23161	-0.0064	0.004	0.126	0.784711	0.034979	1.84339e-111	-0.00815587	0.00511037	0.110501	0.746744	20	0.907821
BGPVS	cg25640519	3	GRK7	141516705	rs4234469	3	141519409	G	A	0.388668	-0.0039	0.0036	0.4126	-0.369031	0.0324231	5.15676e-30	0.0105682	0.00979937	0.280829	0.24192	20	0.907821
BGPVS	cg01201279	3	LEKR1	156543471	rs6776157	3	156543482	T	A	0.364811	-0.001	0.0037	0.3678	-0.939071	0.0280285	4.19379e-246	0.00106488	0.00394019	0.786959	0.227778	20	0.974395
BGPVS	cg08832018	3	LEKR1	156543647	rs62277153	3	156517233	T	C	0.0497018	-0.003	0.0082	0.5416	-0.614751	0.0766161	1.0254e-15	0.00488002	0.0133526	0.714758	0.961326	20	0.974395
BGPVS	cg02354125	3	LEKR1	156544586	rs344074	3	156548657	A	G	0.192843	0.0007	0.0047	0.5782	1.07787	0.0396233	5.99621e-163	0.000649429	0.00436052	0.881606	0.75229	20	0.974395
BGPVS	cg07733993	3	LEKR1	156636856	rs344083	3	156556312	C	A	0.246521	-0.0011	0.0043	0.2992	-0.292887	0.0385547	3.03873e-14	0.00375571	0.0146898	0.798206	0.764978	10	0.974395
BGPVS	cg01059398	3	TNFSF10	172235808	rs231988	3	172276979	T	C	0.12326	0.0009	0.0053	0.6643	-0.349797	0.0496737	1.8965e-12	-0.00257292	0.015156	0.865197	0.181933	10	0.974395
BGPVS	cg22572614	3	TNFSF10	172241975	rs3136591	3	172234969	A	G	0.503976	-0.0006	0.0036	0.5915	0.220826	0.0326584	1.36385e-11	-0.00271707	0.0163074	0.867672	0.924753	13	0.974395
BGPVS	cg04611788	3	KNG1;KNG1;KNG1	186434169	rs80355270	3	186434180	G	A	0.195825	0.0047	0.0044	0.2209	0.433207	0.0403863	7.63648e-27	0.0108493	0.010207	0.287816	0.729381	20	0.907821
BGPVS	cg12454167	3	KNG1;KNG1;KNG1	186435060	rs5029975	3	186436918	T	C	0.326044	0.0035	0.0038	0.2722	0.880643	0.0320444	2.88444e-166	0.00397437	0.00431745	0.357293	0.794903	20	0.907821
BGPVS	cg05967855	6	IFNGR1	137540632	rs147917687	6	137383134	T	C	0.0119284	-0.0362	0.0172	0.03615	1.28423	0.132155	2.53628e-22	-0.0281881	0.0137038	0.03969	NA	NA	0.890636
BGPVS	cg07876897	7	NFE2L3	26191696	rs2073536	7	26191698	C	T	0.436382	0.0013	0.0036	0.6493	0.616463	0.0312999	2.36281e-86	0.0021088	0.00584075	0.718062	0.274484	20	0.974395
BGPVS	cg03781084	7	NFE2L3	26191726	rs2073536	7	26191698	C	T	0.436382	0.0013	0.0036	0.6493	-0.407727	0.0328556	2.31643e-35	-0.00318841	0.00883317	0.718131	0.328347	20	0.974395
BGPVS	cg14644871	7	NFE2L3	26192756	rs35428152	7	26157954	T	C	0.217694	0.0005	0.0043	0.9469	0.28663	0.0399292	7.05024e-13	0.00174441	0.0150039	0.907443	0.604588	6	0.974395
BGPVS	cg14684457	7	NFE2L3	26192966	rs11979000	7	26150470	G	A	0.210736	0.0003	0.0043	0.8451	0.292432	0.040389	4.4739e-13	0.00102588	0.014705	0.944381	0.192555	15	0.974395
BGPVS	cg21699330	7	NFE2L3	26193032	rs62446333	7	26149563	T	A	0.209742	0.0005	0.0043	0.8515	0.444008	0.0403744	3.93921e-28	0.00112611	0.00968505	0.907436	0.234943	20	0.974395
BGPVS	cg10536999	7	NFE2L3	26193109	rs2107348	7	26155514	G	A	0.21173	0.0003	0.0043	0.8216	0.411939	0.040293	1.55483e-24	0.000728263	0.0104387	0.94438	0.303815	18	0.974395
BGPVS	cg07945582	7	NFE2L3	26206579	rs62446330	7	26146633	C	T	0.210736	0.0002	0.0043	0.8014	0.230024	0.0405015	1.35173e-08	0.000869475	0.0186943	0.962904	NA	NA	0.974395
BGPVS	cg00677730	9	ST6GALNAC4;ST6GALNAC4	130672636	rs10819317	9	130668957	G	A	0.172962	0.0031	0.0047	0.5711	-0.260852	0.0417605	4.2008e-10	-0.0118841	0.018118	0.511871	NA	NA	0.907821
BGPVS	cg04416752	9	ST6GALNAC4;ST6GALNAC4	130679027	rs10819317	9	130668957	G	A	0.172962	0.0031	0.0047	0.5711	0.27452	0.0406927	1.51795e-11	0.0112924	0.0172024	0.511538	NA	NA	0.907821
BGPVS	cg14457284	9	GFI1B;GFI1B	135852984	rs10119210	9	135853102	C	T	0.483101	0.0015	0.0036	0.6543	-0.3555	0.0323675	4.60194e-28	-0.00421941	0.0101339	0.677141	0.75063	17	0.974395
BGPVS	cg05001389	9	GFI1B;GFI1B	135853034	rs10119210	9	135853102	C	T	0.483101	0.0015	0.0036	0.6543	-0.508727	0.0319223	3.54146e-57	-0.00294854	0.00707891	0.677026	0.55407	20	0.974395
BGPVS	cg20143773	9	GFI1B;GFI1B	135863521	rs62579579	9	135863295	A	G	0.267396	-0.0017	0.004	0.6318	-0.235716	0.0364799	1.03644e-10	0.00721207	0.0170062	0.671505	0.363791	3	0.974395
BGPVS	cg12658925	9	GFI1B;GFI1B	135865263	rs606141	9	135862479	A	G	0.173956	-0.0056	0.0045	0.4342	0.238357	0.0394671	1.54699e-09	-0.0234942	0.0192759	0.222906	0.657537	9	0.907821
BGPVS	cg04703696	9	GBGT1	136036629	rs2073924	9	136037742	A	G	0.182903	-0.0003	0.0045	0.5137	0.805036	0.0375842	8.79021e-102	-0.000372654	0.00558984	0.946847	0.985374	16	0.974395
BGPVS	cg14653977	9	GBGT1	136038692	rs7854638	9	136036307	G	C	0.185885	0.0007	0.0045	0.6084	0.253722	0.0400345	2.33398e-10	0.00275892	0.0177413	0.87642	0.998941	5	0.974395
BGPVS	cg14472025	9	GBGT1	136039125	rs35637464	9	136032671	A	T	0.0904573	0.0016	0.0065	0.7437	0.363318	0.0596123	1.09658e-09	0.00440386	0.0179052	0.805718	0.901865	3	0.974395
BGPVS	cg14440550	9	ABO	136131118	rs8176722	9	136132754	A	C	0.11332	0.0017	0.0064	0.4861	-1.71079	0.0410436	0	-0.000993693	0.00374104	0.790532	0.564353	20	0.974395
BGPVS	cg12020464	9	ABO	136131183	rs8176730	9	136132525	C	T	0.11332	0.002	0.0064	0.4649	-1.88803	0.0372539	0	-0.00105931	0.00338984	0.754665	0.878042	20	0.974395
BGPVS	cg00017475	9	ABO	136131707	rs8176725	9	136132617	A	G	0.114314	0.0018	0.0064	0.5014	-0.529599	0.0527415	1.00225e-23	-0.0033988	0.0120894	0.778603	0.673461	20	0.974395
BGPVS	cg13850847	9	ABO	136131739	rs7873522	9	136131905	C	T	0.335984	-0.0032	0.0037	0.7147	-0.826153	0.0301004	7.63265e-166	0.00387337	0.00448081	0.387348	0.108602	20	0.907821
BGPVS	cg14636261	9	ABO	136133628	rs7469795	9	136130893	C	T	0.311133	-0.0029	0.0038	0.7422	-0.407886	0.0338498	1.94264e-33	0.00710983	0.00933499	0.44628	0.0960488	20	0.907821
BGPVS	cg11879188	9	ABO	136149908	rs582094	9	136145484	T	A	0.370775	-0.0053	0.0038	0.08115	0.935527	0.0323937	2.13502e-183	-0.00566526	0.00406662	0.163586	0.188689	20	0.907821
BGPVS	cg21160290	9	ABO	136149941	rs554833	9	136147160	T	C	0.371769	-0.0051	0.0038	0.08603	1.34322	0.0236474	0	-0.00379685	0.00282981	0.179683	0.140859	20	0.907821
BGPVS	cg22535403	9	ABO	136150032	rs554833	9	136147160	T	C	0.371769	-0.0051	0.0038	0.08603	1.31203	0.0248586	0	-0.00388711	0.00289721	0.179702	0.122525	20	0.907821
BGPVS	cg13506600	9	ABO	136150361	rs687621	9	136137065	G	A	0.370775	-0.0043	0.0038	0.12	0.675267	0.0357579	1.53228e-79	-0.00636785	0.0056375	0.258665	0.170538	20	0.907821
BGPVS	cg07241568	9	ABO	136150823	rs550057	9	136146597	T	C	0.282306	-0.0075	0.0041	0.01342	0.648122	0.0394888	1.5491e-60	-0.0115719	0.00636514	0.0690624	0.419006	20	0.890636
BGPVS	cg24267699	9	ABO	136151359	rs582094	9	136145484	T	A	0.370775	-0.0053	0.0038	0.08115	0.906922	0.033381	1.51818e-162	-0.00584394	0.00419551	0.163649	0.158782	20	0.907821
BGPVS	cg06818865	9	ABO	136151958	rs8176649	9	136147295	A	G	0.379722	0.0084	0.0036	0.01732	-0.591024	0.0321899	2.71996e-75	-0.0142126	0.00614011	0.0206285	0.300099	20	0.862812
BGPVS	cg25307641	9	SURF2;SURF1	136222163	rs3124752	9	136264493	T	C	0.461233	-0.0032	0.0036	0.3804	-0.184882	0.033113	2.35911e-08	0.0173083	0.0197171	0.380034	0.867034	5	0.907821
BGPVS	cg21241477	9	SURF1;SURF2	136223965	rs658517	9	136222490	G	A	0.465209	-0.0037	0.0035	0.3728	0.877226	0.028252	1.13911e-211	-0.00421784	0.00399216	0.290726	0.218422	20	0.907821
BGPVS	cg02257517	9	SLC2A6;SLC2A6	136340262	rs1054379	9	136335824	T	C	0.0974155	0.0034	0.006	0.662	-0.533789	0.0527037	4.14598e-24	-0.00636956	0.011258	0.571542	0.0130417	20	0.933859
BGPVS	cg25020204	9	DBH	136500234	rs1611114	9	136500203	T	C	0.267396	0.0068	0.0041	0.2222	-0.260616	0.0375968	4.15331e-12	-0.026092	0.016176	0.106743	0.373997	9	0.907821
BGPVS	cg06708731	9	DBH	136501420	rs4744534	9	136562165	A	G	0.359841	0.0031	0.0039	0.3028	0.248174	0.0353566	2.23198e-12	0.0124912	0.0158152	0.429631	0.26383	10	0.907821
BGPVS	cg14581628	9	DBH	136503185	rs10993770	9	136564575	A	C	0.383698	0.0049	0.0037	0.09466	0.303327	0.0350742	5.23379e-18	0.0161542	0.0123403	0.190513	0.567349	10	0.907821
BGPVS	cg14368247	9	DBH	136516616	rs7864658	9	136515284	G	A	0.477137	-0.0076	0.0035	0.06765	0.230037	0.0316471	3.62629e-13	-0.0330382	0.0158793	0.0374727	0.238317	5	0.890636
BGPVS	cg13521156	9	DBH	136520852	rs61149283	9	136519258	G	A	0.135189	0.0105	0.0051	0.1949	0.273729	0.0456035	1.94459e-09	0.0383591	0.0196971	0.0514809	0.714833	12	0.890636
BGPVS	cg13651137	9	DBH	136522662	rs916620	9	136596750	T	C	0.34493	-0.0098	0.0037	0.0008803	0.206402	0.0334815	7.06362e-10	-0.0474802	0.0195107	0.014952	0.682704	13	0.862812
BGPVS	cg14138047	9	DBH	136522716	rs129915	9	136524918	G	A	0.32505	0.0048	0.0039	0.06609	-0.299289	0.0365859	2.82787e-16	-0.016038	0.0131775	0.223577	0.290276	20	0.907821
BGPVS	cg14007688	9	DBH	136522927	rs2073837	9	136522928	A	G	0.342942	0.0054	0.0038	0.0428	-1.36426	0.0202654	0	-0.00395819	0.00278601	0.155393	0.376756	20	0.907821
BGPVS	cg10746447	11	MAML2	95809716	rs9645610	11	95803410	C	T	0.195825	-0.0032	0.0048	0.2736	-0.435434	0.043	4.21995e-24	0.00734899	0.0110473	0.505906	0.32163	14	0.907821
BGPVS	cg11588317	11	MAML2	95837120	rs7938402	11	95839646	T	G	0.280318	-0.0018	0.0038	0.399	0.54972	0.0344273	2.15046e-57	-0.00327439	0.00691565	0.635874	0.725047	20	0.974395
BGPVS	cg01219426	11	MAML2	95856658	rs10831488	11	95853372	A	C	0.359841	-0.0034	0.0038	0.7302	0.209936	0.0337209	4.79411e-10	-0.0161954	0.0182867	0.375813	NA	NA	0.907821
BGPVS	cg18219522	11	MAML2	95870414	rs7115104	11	95864253	C	G	0.145129	-0.0034	0.005	0.3264	-0.778303	0.044965	4.01853e-67	0.00436848	0.00642919	0.496836	0.0660811	20	0.907821
BGPVS	cg22637890	11	MAML2	95954652	rs722147	11	95961510	T	C	0.0755467	-0.0025	0.006	0.5967	0.314874	0.0535987	4.23716e-09	-0.00793968	0.0191031	0.677686	0.945044	4	0.974395
BGPVS	cg22978477	11	MAML2	96040893	rs78333611	11	96044855	C	T	0.0337972	0.0062	0.0083	0.434	-2.13251	0.0688888	2.12074e-210	-0.00290737	0.00389326	0.455202	0.160204	20	0.907821
BGPVS	cg24088496	11	MAML2	96071506	rs117686537	11	96075065	T	C	0.0208748	0.0299	0.0121	0.03569	0.631713	0.111811	1.60598e-08	0.0473316	0.0209062	0.0235741	0.828481	4	0.862812
BGPVS	cg06716182	11	MAML2	96074944	rs117686537	11	96075065	T	C	0.0208748	0.0299	0.0121	0.03569	1.92298	0.107871	4.38821e-71	0.0155488	0.00635248	0.0143783	0.937186	12	0.862812
BGPVS	cg13275129	11	MAML2;MAML2	96076288	rs11021542	11	96076289	G	C	0.276342	-0.0023	0.0038	0.6056	-1.38877	0.0174059	0	0.00165614	0.00273631	0.545016	0.0997345	20	0.923499
BGPVS	cg10825847	11	CASP5;CASP5;CASP5;CASP5;CASP5;CASP5	104894216	rs3181317	11	104880331	T	C	0.337972	-0.0037	0.0037	0.523	0.198538	0.03283	1.4715e-09	-0.0186362	0.0188893	0.323838	0.358772	3	0.907821
BGPVS	cg11304234	11	IL18;IL18	112034801	rs10891343	11	112080384	T	C	0.487078	-0.001	0.0035	0.3137	0.211074	0.0321845	5.44463e-11	-0.00473768	0.0165976	0.775304	0.0523526	17	0.974395
BGPVS	cg26534425	11	IL18	112034925	rs10891343	11	112080384	T	C	0.487078	-0.001	0.0035	0.3137	0.195636	0.0325873	1.93172e-09	-0.00511153	0.0179106	0.775344	0.127434	10	0.974395
BGPVS	cg08203715	11	ST3GAL4;ST3GAL4	126226154	rs59379014	11	126228000	T	C	0.0656064	0.0022	0.0069	0.539	-0.780622	0.0627061	1.41774e-35	-0.00281827	0.008842	0.749927	0.909345	20	0.974395
BGPVS	cg19008371	11	ST3GAL4	126226766	rs78471630	11	126221298	T	G	0.055666	-0.0014	0.0074	0.2407	-0.391451	0.068177	9.37362e-09	0.00357644	0.0189143	0.850025	0.279138	6	0.974395
BGPVS	cg05055844	11	ST3GAL4	126275997	rs10790802	11	126277812	T	C	0.417495	0	0.0036	0.9256	0.586968	0.0310016	6.04069e-80	0	0.00613321	1	0.708083	20	1
BGPVS	cg00292447	11	ST3GAL4	126276006	rs144732948	11	125310205	T	G	0.0149105	-0.0062	0.0138	0.6575	-1.36218	0.114453	1.16085e-32	0.00455153	0.010138	0.653464	0.71382	7	0.974395
BGPVS	cg01572652	12	C12orf42;C12orf42	103695883	rs12229882	12	103789701	A	G	0.141153	0.0038	0.0053	0.6394	0.348177	0.0465895	7.82097e-14	0.010914	0.015292	0.47541	0.923221	6	0.907821
BGPVS	cg27663938	12	C12orf42;C12orf42	103696381	rs7139385	12	103897139	T	C	0.190855	-0.0026	0.0049	0.6926	-0.259322	0.0423924	9.52482e-10	0.0100261	0.0189664	0.597064	0.312246	12	0.958445
BGPVS	cg17063780	12	C12orf42;C12orf42	103816811	rs12298824	12	103868698	G	T	0.157058	0.0021	0.0048	0.9964	0.266172	0.0437862	1.21012e-09	0.00788964	0.0180801	0.662567	0.805691	6	0.974395
BGPVS	cg02619087	12	C12orf42;C12orf42	103838906	rs12308341	12	103852745	A	G	0.144135	0.0039	0.0051	0.6582	0.309178	0.0463874	2.64434e-11	0.0126141	0.0166036	0.447421	0.807221	4	0.907821
BGPVS	cg18798446	12	C12orf42;C12orf42	103862780	rs10861020	12	103859726	G	C	0.157058	0.002	0.0048	0.9984	0.31816	0.0447833	1.20817e-12	0.00628615	0.0151127	0.677445	0.571363	7	0.974395
BGPVS	cg25935014	12	C12orf42;C12orf42	103889042	rs12422517	12	103889031	A	G	0.324056	0.0046	0.0039	0.5329	0.38291	0.0354839	3.79245e-27	0.0120133	0.0102458	0.240995	0.456153	20	0.907821
BGPVS	cg26381364	12	C12orf42;C12orf42	103889772	rs4499092	12	103934387	T	C	0.172962	0.0042	0.0046	0.9125	-0.299017	0.0422198	1.41686e-12	-0.014046	0.015511	0.365174	0.333581	8	0.907821
BGPVS	cg11342468	12	C12orf42;C12orf42	103889784	rs2374050	12	103895177	T	C	0.184891	-0.0015	0.0047	0.717	0.26072	0.0408903	1.81663e-10	-0.0057533	0.0180496	0.749916	0.482276	10	0.974395
BGPVS	cg13702005	12	C12orf42;C12orf42	103889789	rs147519529	12	103934391	T	G	0.0119284	0.0007	0.0154	0.9609	0.920996	0.124539	1.41168e-13	0.000760047	0.0167213	0.963746	0.585093	8	0.974395
BGPVS	cg03882242	12	C12orf42;C12orf42	103889798	rs147519529	12	103934391	T	G	0.0119284	0.0007	0.0154	0.9609	0.70307	0.125108	1.91299e-08	0.000995633	0.0219047	0.963746	0.403297	5	0.974395
BGPVS	cg12814529	12	C12orf42;C12orf42	103890083	rs2374047	12	103934820	A	T	0.171968	0.0045	0.0046	0.8588	0.262351	0.0419973	4.18794e-10	0.0171526	0.0177475	0.333803	0.915513	13	0.907821
BGPVS	cg06824277	12	C12orf42;C12orf42	103890274	rs10778260	12	103925240	C	T	0.192843	0.0028	0.0044	0.6871	0.533648	0.0414538	6.36087e-38	0.0052469	0.0082552	0.525045	0.880441	20	0.915079
BGPVS	cg16497413	12	MMAB	109992779	rs7970557	12	110002133	T	C	0.176938	0.0064	0.0046	0.6107	0.400983	0.0425083	3.98296e-21	0.0159608	0.0115959	0.168694	0.954746	20	0.907821
BGPVS	cg19816075	12	OAS3	113408421	rs77693504	12	113411654	T	C	0.0248509	0.0257	0.0113	0.02412	-3.81152	0.0541058	0	-0.00674272	0.00296624	0.023017	0.130397	20	0.862812
BGPVS	cg09253125	12	IQCD;TPCN1;IQCD;TPCN1	113658854	rs61943583	12	113663606	A	G	0.0894632	-0.0013	0.007	0.8442	-0.373949	0.06102	8.88211e-10	0.00347641	0.0187277	0.852736	0.389035	6	0.974395
BGPVS	cg11930955	12	TPCN1;TPCN1;IQCD	113660045	rs2059767	12	113730264	A	G	0.0934394	0	0.0069	0.8624	-0.349148	0.0629892	2.97361e-08	0	0.0197624	1	0.520353	7	1
BGPVS	cg21110337	12	TPCN1;TPCN1	113671028	rs61943639	12	113725608	T	C	0.0884692	-0.001	0.007	0.9913	-0.781488	0.0628198	1.58207e-35	0.00127961	0.00895786	0.88641	0.669056	20	0.974395
BGPVS	cg15125438	12	TPCN1;TPCN1	113684389	rs12298653	12	113728988	C	T	0.0934394	-0.001	0.0069	0.9782	-0.458469	0.0615449	9.38101e-14	0.00218117	0.0150529	0.88479	0.726235	12	0.974395
BGPVS	cg12914100	12	TPCN1;TPCN1	113734359	rs61943568	12	113650020	A	G	0.0894632	-0.0012	0.007	0.8299	0.499817	0.0621953	9.26283e-16	-0.00240088	0.0140083	0.863917	0.684572	19	0.974395
BGPVS	cg14101638	12	HNF1A	121416612	rs2393791	12	121423956	C	T	0.416501	0.0018	0.0036	0.6242	0.450474	0.0310096	8.17904e-48	0.00399579	0.00799631	0.617283	0.263961	20	0.974395
BGPVS	cg10359332	14	AKAP6	32835247	rs72666165	14	32835317	C	A	0.0387674	-0.0032	0.0088	0.7885	-0.464977	0.0849651	4.43571e-08	0.00688206	0.0189674	0.716727	0.938645	7	0.974395
BGPVS	cg02248514	14	AKAP6	32842070	rs7494316	14	32842066	T	C	0.393638	-0.0045	0.0036	0.1663	-0.814298	0.0299496	8.7767e-163	0.00552623	0.00442566	0.211782	0.291147	16	0.907821
BGPVS	cg13811867	14	AKAP6	32896478	rs17099069	14	32896479	A	G	0.0497018	-0.0026	0.0091	0.5541	-3.17054	0.0548577	0	0.00082005	0.00287021	0.7751	0.880649	20	0.974395
BGPVS	cg09998151	14	AKAP6	32926900	rs4329831	14	32926901	G	A	0.482107	0.0006	0.0035	0.3978	1.25686	0.0174762	0	0.00047738	0.00278473	0.863887	0.819881	20	0.974395
BGPVS	cg01606800	14	SERPINA1;SERPINA1;SERPINA1;SERPINA1;SERPINA1;SERPINA1;SERPINA1;SERPINA1;SERPINA1;SERPINA1;SERPINA1	94855990	rs8008743	14	94857010	G	C	0.498012	0.0035	0.0035	0.4026	-0.277231	0.0325244	1.54434e-17	-0.0126249	0.0127114	0.320618	0.868313	18	0.907821
BGPVS	cg02181506	14	SERPINA1;SERPINA1;SERPINA1;SERPINA1;SERPINA1;SERPINA1;SERPINA1;SERPINA1;SERPINA1;SERPINA1;SERPINA1;SERPINA1;SERPINA1;SERPINA1;SERPINA1;SERPINA1;SERPINA1;SERPINA1;SERPINA1;SERPINA1	94856984	rs1570141	14	94856637	A	G	0.439364	-0.0041	0.0036	0.4308	-0.300453	0.0329802	8.23111e-20	0.0136461	0.0120752	0.258437	0.610475	12	0.907821
BGPVS	cg10524915	14	SERPINA1;SERPINA1;SERPINA1;SERPINA1;SERPINA1;SERPINA1;SERPINA1;SERPINA1;SERPINA1;SERPINA1	94857046	rs1122629	14	94855831	A	G	0.507952	0.0033	0.0036	0.3792	0.259418	0.0327392	2.30389e-15	0.0127208	0.0139698	0.362509	0.829487	10	0.907821
BGPVS	cg04179148	14	SERPINA1;SERPINA1;SERPINA1;SERPINA1;SERPINA1;SERPINA1;SERPINA1;SERPINA1;SERPINA1;SERPINA1	94858339	rs2402446	14	94866137	T	A	0.471173	-0.0034	0.0036	0.544	-0.326785	0.0319914	1.70271e-24	0.0104044	0.0110634	0.346995	0.797616	19	0.907821
BGPVS	cg18676586	16	TNFRSF17	12058834	rs2869492	16	12071341	C	T	0.416501	0.0014	0.0036	0.6364	0.188339	0.0344285	4.48923e-08	0.0074334	0.0191627	0.698083	0.248044	14	0.974395
BGPVS	cg02368508	16	TNFRSF17	12060182	rs2869492	16	12071341	C	T	0.416501	0.0014	0.0036	0.6364	0.345594	0.033493	5.81874e-25	0.004051	0.0104242	0.697562	0.229946	20	0.974395
BGPVS	cg09319797	16	TNFRSF17	12061715	rs8050827	16	12119676	T	G	0.397614	0.005	0.0037	0.195	0.237141	0.0332922	1.05581e-12	0.0210845	0.0158808	0.184287	0.226446	10	0.907821
BGPVS	cg24089111	17	SARM1;VTN	26697498	rs59046213	17	26706435	T	G	0.0795229	-0.009	0.0066	0.111	-0.451819	0.0584373	1.06125e-14	0.0199195	0.0148331	0.179301	0.128359	17	0.907821
BGPVS	cg19923798	17	SARM1;VTN	26698570	rs111502247	17	26698470	C	T	0.0805169	-0.0087	0.0066	0.1101	-0.403832	0.0565806	9.51889e-13	0.0215436	0.0166198	0.194886	0.270889	4	0.907821
BGPVS	cg20686234	17	SARM1	26699485	rs12165032	17	26704830	C	T	0.0805169	-0.0088	0.0066	0.1052	0.351176	0.0638072	3.71894e-08	-0.0250587	0.0193376	0.195028	NA	NA	0.907821
BGPVS	cg14592794	17	SARM1	26700958	rs16964224	17	26658162	G	A	0.0775348	-0.0074	0.0066	0.1685	-0.618256	0.0596344	3.48749e-25	0.0119692	0.0107374	0.264974	0.298712	20	0.907821
BGPVS	cg25356504	17	SARM1	26707476	rs145923966	17	26706361	A	G	0.0795229	-0.0087	0.0066	0.1416	0.39769	0.0594938	2.31618e-11	-0.0218763	0.0169154	0.195916	0.405596	6	0.907821
BGPVS	cg17471102	19	FUT3;FUT3;FUT3;FUT3	5851255	rs778798	19	5839613	A	C	0.266402	0.0036	0.004	0.4452	0.473804	0.0369751	1.36621e-37	0.00759808	0.00846311	0.369298	0.408059	20	0.907821
BGPVS	cg26899156	19	FUT3;FUT3;FUT3;FUT3;FUT3;FUT3;FUT3;FUT3	5851465	rs778804	19	5832692	A	T	0.243539	0.0019	0.004	0.7572	0.368793	0.0374092	6.3076e-23	0.00515194	0.0108588	0.635179	0.662891	17	0.974395
BGPVS	cg05306773	19	FUT3;FUT3;FUT3;FUT3	5851616	rs778798	19	5839613	A	C	0.266402	0.0036	0.004	0.4452	0.256674	0.0372587	5.61955e-12	0.0140256	0.0157164	0.37217	0.291591	16	0.907821
BGPVS	cg02776148	19	ICAM1	10395489	rs34403566	19	10407854	C	T	0.407555	-0.0062	0.0037	0.1819	0.258508	0.0318886	5.20629e-16	-0.0239838	0.0146155	0.100801	0.821383	9	0.907821
BGPVS	cg00500176	19	ICAM4;ICAM4;ICAM4;ICAM1	10396158	rs281438	19	10399375	G	T	0.27336	0.004	0.0039	0.9719	-0.349886	0.0346652	5.91478e-24	-0.0114323	0.0112039	0.307545	0.478094	18	0.907821
BGPVS	cg00500176_172	19	ICAM4;ICAM4;ICAM4;ICAM1	10396158	rs281438	19	10399375	G	T	0.27336	0.004	0.0039	0.9719	-0.349886	0.0346652	5.91478e-24	-0.0114323	0.0112039	0.307545	0.478094	18	0.907821
BGPVS	cg20036207	19	ICAM4;ICAM4;ICAM4;ICAM1	10397031	rs281436	19	10397131	A	G	0.275348	0.0047	0.0038	0.8542	-1.08297	0.0266951	0	-0.00433992	0.0035105	0.216359	0.637428	20	0.907821
BGPVS	cg20036207_174	19	ICAM4;ICAM4;ICAM4;ICAM1	10397031	rs281436	19	10397131	A	G	0.275348	0.0047	0.0038	0.8542	-1.08297	0.0266951	0	-0.00433992	0.0035105	0.216359	0.637428	20	0.907821
BGPVS	cg09258150	19	ICAM4;ICAM4;ICAM4	10397429	rs281436	19	10397131	A	G	0.275348	0.0047	0.0038	0.8542	-0.20253	0.0345437	4.54572e-09	-0.0232064	0.0191756	0.2262	0.361221	3	0.907821
BGPVS	cg00595030	19	ICAM4;ICAM4;ICAM4	10398582	rs3093029	19	10399551	G	C	0.0984095	0.0051	0.006	0.976	0.385509	0.0518808	1.08049e-13	0.0132293	0.0156653	0.398394	0.802865	14	0.907821
BGPVS	cg14016200	19	ICAM5;ICAM4;ICAM4;ICAM4	10399157	rs3093029	19	10399551	G	C	0.0984095	0.0051	0.006	0.976	0.510589	0.0512652	2.28616e-23	0.00998846	0.0117939	0.397039	0.744189	20	0.907821
BGPVS	cg20716515	19	PLAUR;PLAUR;PLAUR	44172263	rs344782	19	44172890	A	C	0.481113	-0.0032	0.0035	0.3209	-0.319318	0.0330662	4.59396e-22	0.0100214	0.0110099	0.362709	0.724231	20	0.907821
BGPVS	cg20445035	19	PLAUR;PLAUR;PLAUR	44174593	rs344786	19	44171142	T	C	0.249503	-0.0021	0.0042	0.5565	0.26669	0.0385849	4.7864e-12	-0.00787431	0.0157898	0.617993	0.637389	6	0.974395
BGPVS	cg17168630	19	PLAUR;PLAUR;PLAUR	44174930	rs10775541	19	44181531	C	T	0.197813	-0.0028	0.0045	0.6641	0.257831	0.0411601	3.74994e-10	-0.0108598	0.0175392	0.535801	0.173987	6	0.923499
BGPVS	cg05927401	19	NLRP12;NLRP12;NLRP12	54311615	rs744759	19	54312130	G	C	0.290258	-0.0009	0.004	0.444	-0.301291	0.0360407	6.28607e-17	0.00298715	0.013281	0.822043	0.0286456	12	0.974395
BGPVS	cg22642498	19	NLRP12;NLRP12	54312855	rs3974832	19	54312437	G	A	0.166998	0.003	0.0046	0.08823	0.312348	0.0422815	1.49784e-13	0.00960467	0.0147844	0.51592	0.557378	7	0.907821
BGPVS	cg00420742	19	NLRP12;NLRP12	54313004	rs146117463	19	54329672	A	G	0.0894632	-0.0018	0.0059	0.5513	-0.378438	0.0524103	5.17266e-13	0.00475639	0.0156043	0.760509	0.405062	4	0.974395
BGPVS	cg22337438	19	NLRP12;NLRP12	54327437	rs4806513	19	54329157	C	T	0.394632	0.0045	0.0036	0.8634	-0.223092	0.0335206	2.82576e-11	-0.0201711	0.016419	0.219252	0.315606	9	0.907821
CMBany	cg09250146	1	CELSR2	109791946	rs12081530	1	109783860	A	G	0.466203	0.0225	0.0284	0.4277	-0.347588	0.0314988	2.59141e-28	-0.0647318	0.0819162	0.4294	0.316506	20	0.89425
CMBany	cg21684021	1	CELSR2	109800400	rs12731760	1	109800349	A	G	0.0765408	-0.0623	0.0516	0.2275	-0.691599	0.0516135	6.08149e-41	0.0900811	0.074912	0.229173	0.713312	14	0.887435
CMBany	cg25213350	1	CELSR2	109802435	rs592355	1	109802395	A	G	0.138171	0.0123	0.0419	0.7697	1.4032	0.0389445	2.76035e-284	0.00876568	0.0298613	0.769105	0.202517	20	0.960108
CMBany	cg17243654	1	CELSR2	109816280	rs1277917	1	109817479	C	G	0.150099	-0.024	0.041	0.5583	-0.593791	0.046264	1.04606e-37	0.0404183	0.0691196	0.55871	0.322453	19	0.948914
CMBany	cg00908766	1	CELSR2	109817496	rs11102967	1	109817245	C	T	0.33499	-0.0406	0.0302	0.1792	-1.23846	0.0231542	0	0.0327827	0.0243928	0.178966	0.777263	20	0.79891
CMBany	cg15207993	1	S100A13;S100A13;S100A13;S100A13;S100A13	153591313	rs4845563	1	153629026	A	G	0.44334	-0.0004	0.0282	0.9884	0.269777	0.0320266	3.65325e-17	-0.00148271	0.104531	0.988683	0.552566	17	0.9912
CMBany	cg02573566	1	S100A13;S100A13;S100A13;S100A13;S100A1;S100A13;S100A13	153599479	rs913861	1	153622220	G	A	0.477137	0.001	0.0272	0.9708	-1.06093	0.0244076	0	-0.000942569	0.0256379	0.970673	0.308112	20	0.9912
CMBany	cg00012362	1	S100A13;S100A13;S100A13;S100A13;S100A1;S100A13;S100A13	153599487	rs913861	1	153622220	G	A	0.477137	0.001	0.0272	0.9708	-1.09805	0.0232415	0	-0.000910705	0.0247712	0.970673	0.301418	20	0.9912
CMBany	cg13946767	1	S100A13;S100A13;S100A13;S100A13;S100A1;S100A13;S100A13	153599671	rs999418	1	153600124	T	C	0.497018	0.0142	0.0298	0.6322	-1.10724	0.0226787	0	-0.0128247	0.0269151	0.633727	0.0997947	20	0.948914
CMBany	cg11343894	1	S100A13;S100A13;S100A13;S100A13;S100A1;S100A13;S100A13	153599704	rs999418	1	153600124	T	C	0.497018	0.0142	0.0298	0.6322	-1.11213	0.0224857	0	-0.0127683	0.0267967	0.633727	0.0986091	20	0.948914
CMBany	cg02331910	1	S100A13;S100A13;S100A1;S100A13;S100A13;S100A13	153599831	rs999418	1	153600124	T	C	0.497018	0.0142	0.0298	0.6322	-1.09367	0.0230331	0	-0.0129838	0.0272491	0.633728	0.0990656	20	0.948914
CMBany	cg04077668	1	S100A13;S100A13;S100A13;S100A1;S100A13;S100A13;S100A13	153600064	rs999418	1	153600124	T	C	0.497018	0.0142	0.0298	0.6322	-0.936007	0.026779	1.16493e-267	-0.0151708	0.0318403	0.633743	0.114625	20	0.948914
CMBany	cg06419659	1	S100A13;S100A13;S100A13;S100A1;S100A13;S100A13	153600132	rs999418	1	153600124	T	C	0.497018	0.0142	0.0298	0.6322	-1.07849	0.0235278	0	-0.0131666	0.0276327	0.633729	0.100427	20	0.948914
CMBany	cg07898899	1	S100A13;S100A13;S100A13;S100A1;S100A13;S100A13	153600156	rs999418	1	153600124	T	C	0.497018	0.0142	0.0298	0.6322	-1.03439	0.0246487	0	-0.0137279	0.0288111	0.633733	0.0999282	20	0.948914
CMBany	cg10963218	1	S100A13;S100A13;S100A13;S100A1;S100A13;S100A13	153600762	rs28754733	1	153598094	C	T	0.446322	-0.0122	0.0299	0.683	0.802931	0.0288747	3.52791e-170	-0.0151943	0.0372426	0.683286	0.21106	20	0.960108
CMBany	cg15559456	1	S100A13;S100A13;S100A13;S100A1;S100A13;S100A13	153600790	rs9330301	1	153594364	G	T	0.485089	0.0074	0.03	0.8051	-0.366957	0.0322119	4.58579e-30	-0.0201659	0.0817726	0.805211	0.215293	20	0.960108
CMBany	cg14467840	1	S100A13;S100A1;S100A13;S100A13;S100A13;S100A13	153600972	rs11580122	1	153613215	T	C	0.474155	-0.0043	0.0279	0.8776	-0.358915	0.0317427	1.21134e-29	0.0119806	0.0777415	0.877525	0.307318	20	0.9912
CMBany	cg26148377	1	C1orf77;S100A13	153605715	rs11580122	1	153613215	T	C	0.474155	-0.0043	0.0279	0.8776	0.25034	0.0322802	8.81924e-15	-0.0171766	0.11147	0.877538	0.273503	15	0.9912
CMBany	cg26359488	1	C1orf77;S100A13	153606037	rs2274739	1	153612133	G	A	0.475149	-0.0003	0.0272	0.9906	0.739234	0.0303741	7.84159e-131	-0.000405826	0.0367948	0.9912	0.212723	20	0.9912
CMBany	cg26548293	1	C1orf77;S100A13	153606178	rs1128894	1	153604422	T	C	0.475149	-0.0154	0.0335	0.6457	0.808486	0.0288873	2.30052e-172	-0.0190479	0.0414411	0.645775	0.184919	20	0.948914
CMBany	cg17138369	1	C1orf77;S100A13	153606383	rs3828031	1	153617132	C	A	0.475149	-0.0014	0.0275	0.9597	0.746657	0.0300574	3.23285e-136	-0.00187502	0.0368309	0.959398	0.23443	20	0.9912
CMBany	cg21936775	1	C1orf77;S100A13	153607143	rs7934	1	153618766	C	T	0.474155	-0.0056	0.0275	0.838	-0.319236	0.03204	2.19784e-23	0.0175419	0.0861612	0.838671	0.302621	20	0.972217
CMBany	cg22706106	1	C1orf77;S100A13	153607701	rs4845564	1	153642012	T	C	0.442346	-0.0034	0.0282	0.9035	-0.228697	0.0325984	2.28982e-12	0.0148668	0.123325	0.904048	0.470201	13	0.9912
CMBany	cg21262032	1	IL6R;IL6R	154437693	rs4240872	1	154436195	C	T	0.280318	0.0429	0.0319	0.1785	-0.664483	0.0381607	6.60495e-68	-0.0645615	0.0481502	0.179974	0.447865	20	0.79891
CMBany	cg13549904	1	IL6R;IL6R	154438143	rs7514452	1	154438084	C	T	0.220676	0.042	0.0345	0.224	-0.418715	0.0420892	2.56607e-23	-0.100307	0.0830096	0.226902	0.313986	13	0.887435
CMBany	cg15633035	1	IL6R;IL6R	154439516	rs1194610	1	154296076	C	T	0.230616	-0.0086	0.0321	0.7882	0.259236	0.0382739	1.2598e-11	-0.0331744	0.123922	0.788928	0.590611	11	0.960108
CMBany	cg24304309	1	ADAR;ADAR;ADAR;ADAR	154577895	rs61300392	1	154575685	T	A	0.0705765	0.0316	0.0544	0.5614	-0.150446	0.0163466	3.46534e-20	-0.210042	0.362311	0.562098	0.826987	15	0.948914
CMBany	cg06269322	1	ADAR;ADAR;ADAR;ADAR	154580460	rs59618219	1	154589931	T	C	0.189861	0.0158	0.0342	0.6432	0.604438	0.0398789	6.82645e-52	0.02614	0.0566078	0.644243	0.708474	20	0.948914
CMBany	cg03920003	1	ADAR;ADAR;ADAR;ADAR	154582007	rs9427102	1	154586957	G	A	0.470179	0.0066	0.0281	0.8141	1.12146	0.0227372	0	0.00588519	0.0250569	0.814307	0.810398	20	0.960108
CMBany	cg17218026	1	ADAR;ADAR;ADAR;ADAR	154582156	rs9427102	1	154586957	G	A	0.470179	0.0066	0.0281	0.8141	1.09604	0.0235943	0	0.00602168	0.0256381	0.814308	0.819513	20	0.960108
CMBany	cg09786420	1	ADAR	154583389	rs9427102	1	154586957	G	A	0.470179	0.0066	0.0281	0.8141	0.491299	0.0317035	3.65259e-54	0.0134338	0.0572019	0.814326	0.866937	20	0.960108
CMBany	cg27530370	1	ADAR	154589288	rs3766922	1	154577055	G	T	0.471173	0.004	0.0281	0.8866	0.249899	0.0320268	6.05396e-15	0.0160065	0.112464	0.886823	0.783621	8	0.9912
CMBany	cg18713316	1	KCNN3;KCNN3	154732860	rs12406117	1	154740879	G	A	0.412525	-0.0866	0.0288	0.002615	-0.351649	0.032068	5.58385e-28	0.246268	0.0849232	0.00373288	0.822118	20	0.524576
CMBany	cg24675344	1	KCNN3;KCNN3	154732993	rs10908436	1	154733000	A	G	0.324056	-0.0882	0.0309	0.004268	0.266326	0.0338298	3.47545e-15	-0.331173	0.123414	0.00728708	0.113979	3	0.524576
CMBany	cg23597057	1	KCNN3;KCNN3	154733198	rs10908436	1	154733000	A	G	0.324056	-0.0882	0.0309	0.004268	-0.197107	0.0344326	1.03783e-08	0.447473	0.175176	0.0106364	0.159731	6	0.524576
CMBany	cg16489975	1	KCNN3;KCNN3	154733435	rs1553611	1	154732308	A	G	0.121272	-0.1123	0.0434	0.009676	0.330988	0.0473762	2.82085e-12	-0.339287	0.139827	0.0152462	0.551615	4	0.524576
CMBany	cg18755616	1	KCNN3;KCNN3	154733492	rs77716853	1	154735404	C	T	0.082505	-0.0321	0.051	0.5288	-0.938967	0.0567191	1.48141e-61	0.0341865	0.0543543	0.529377	0.119146	13	0.92989
CMBany	cg09768411	1	KCNN3;KCNN3	154744848	rs1131820	1	154744852	A	G	0.255467	-0.0545	0.0309	0.07845	-1.06626	0.0285103	4.03908e-306	0.0511132	0.029012	0.0781038	0.0649937	20	0.524576
CMBany	cg22732644	1	KCNN3;KCNN3	154745124	rs12047201	1	154745455	T	C	0.411531	0.0526	0.029	0.07019	0.361597	0.0337383	8.4063e-27	0.145466	0.0813401	0.0737172	0.384946	20	0.524576
CMBany	cg02289321	1	KCNN3;KCNN3	154746968	rs12047201	1	154745455	T	C	0.411531	0.0526	0.029	0.07019	0.295524	0.0337034	1.81265e-18	0.177989	0.100208	0.0757016	0.344835	20	0.524576
CMBany	cg03420144	1	KCNN3;KCNN3	154785616	rs6688257	1	154783579	T	C	0.0755467	-0.1074	0.049	0.02832	0.358266	0.0563989	2.12036e-10	-0.299777	0.144683	0.0382686	0.0713566	3	0.524576
CMBany	cg13084419	1	KCNN3;KCNN3	154794443	rs116831881	1	154794384	T	C	0.0397614	0.0692	0.0837	0.408	0.549117	0.0868597	2.58392e-10	0.12602	0.153724	0.412341	NA	NA	0.89425
CMBany	cg13396821	1	KCNN3;KCNN3	154812952	rs36088503	1	154812943	A	G	0.212724	-0.0026	0.0354	0.9425	-0.355422	0.0405144	1.7437e-18	0.00731525	0.0996034	0.941453	0.313567	19	0.9912
CMBany	cg16296829	1	KCNN3;KCNN3	154832535	rs4845675	1	154825806	C	T	0.230616	0.023	0.0327	0.4818	0.303537	0.040036	3.41335e-14	0.0757733	0.108192	0.483705	0.67203	16	0.89425
CMBany	cg18315680	1	KCNN3;KCNN3	154833117	rs4845397	1	154832304	T	C	0.297217	0.0441	0.0303	0.1457	0.597827	0.0343143	5.60685e-68	0.0737672	0.0508601	0.146949	0.488456	19	0.736854
CMBany	cg10503610	1	KCNN3;KCNN3	154833121	rs4845397	1	154832304	T	C	0.297217	0.0441	0.0303	0.1457	0.541564	0.035186	1.86764e-53	0.0814308	0.0561987	0.147343	0.489977	18	0.736854
CMBany	cg06221963	1	KCNN3	154839813	rs4845679	1	154861187	T	G	0.399602	0.0316	0.0289	0.273	-1.19978	0.0197811	0	-0.0263382	0.0240917	0.274285	0.35538	20	0.89425
CMBany	cg09359103	1	KCNN3	154839909	rs4845679	1	154861187	T	G	0.399602	0.0316	0.0289	0.273	-1.16078	0.0212409	0	-0.0272231	0.024902	0.274303	0.349002	20	0.89425
CMBany	cg16680214	1	KCNN3	154839983	rs1007170	1	154881461	A	G	0.400596	0.0285	0.0286	0.3192	-0.916216	0.0276099	1.81187e-241	-0.0311062	0.0312294	0.319224	0.28327	20	0.89425
CMBany	cg15077070	2	IL1RL2	102803290	rs12474258	2	102816695	C	T	0.400596	0.0176	0.028	0.5291	-0.249842	0.0329367	3.31169e-14	-0.0704445	0.112455	0.531037	0.972117	17	0.92989
CMBany	cg22797169	2	IL1RL2	102803407	rs917994	2	102837414	G	A	0.40159	0.0217	0.0284	0.4457	-0.298943	0.0333089	2.83664e-19	-0.0725891	0.0953451	0.44646	0.98709	20	0.89425
CMBany	cg14837955	2	IL1RL2;IL1RL2	102803435	rs2302621	2	102842124	G	T	0.40159	0.0215	0.0285	0.4505	-0.326629	0.0326768	1.59079e-23	-0.0658239	0.0875031	0.451903	0.996295	20	0.89425
CMBany	cg08023416	2	IL1RL2	102803787	rs2302621	2	102842124	G	T	0.40159	0.0215	0.0285	0.4505	-0.620022	0.0316287	1.45273e-85	-0.0346762	0.0460001	0.450952	0.965355	20	0.89425
CMBany	cg13315345	2	IL1RL2	102803985	rs917994	2	102837414	G	A	0.40159	0.0217	0.0284	0.4457	-0.638032	0.0314551	1.78409e-91	-0.0340108	0.0445434	0.44514	0.966848	20	0.89425
CMBany	cg01376829	2	IL1RL2	102804405	rs13014004	2	102840667	T	C	0.141153	-0.0198	0.0415	0.6327	0.341881	0.0462607	1.46487e-13	-0.0579149	0.12164	0.633991	0.967296	13	0.948914
CMBany	cg00674896	2	IL1RL2	102804576	rs34778121	2	102841567	T	C	0.449304	-0.0196	0.0277	0.4789	-0.273013	0.0329359	1.13997e-16	0.0717915	0.101829	0.480799	0.794464	20	0.89425
CMBany	cg26788216	2	IL1RL2	102844110	rs1997502	2	102844249	A	G	0.335984	0.0269	0.0294	0.36	0.663059	0.0321427	1.52005e-94	0.0405695	0.0443835	0.360681	0.989559	20	0.89425
CMBany	cg14749590	3	IL5RA;IL5RA;IL5RA;IL5RA;IL5RA;IL5RA	3147746	rs13090169	3	3152489	A	G	0.0904573	-0.0493	0.0476	0.2999	-0.325673	0.0538051	1.42326e-09	0.151379	0.148283	0.307313	NA	NA	0.89425
CMBany	cg25381017	3	IL5RA;IL5RA;IL5RA;IL5RA;IL5RA;IL5RA;IL5RA;IL5RA;IL5RA;IL5RA;IL5RA;IL5RA	3151795	rs2290608	3	3151759	T	C	0.304175	0.0035	0.0325	0.9143	0.517651	0.0356254	7.77665e-48	0.00676131	0.0627853	0.914242	0.53624	20	0.9912
CMBany	cg21594961	3	IL5RA;IL5RA;IL5RA;IL5RA;IL5RA;IL5RA	3152916	rs17878498	3	3152930	T	G	0.219682	0.0077	0.0334	0.818	1.38028	0.0232335	0	0.00557858	0.0241982	0.817674	0.364625	20	0.960108
CMBany	cg06798483	3	ST3GAL6	98504973	rs2454680	3	98601654	G	C	0.409543	0.0108	0.0278	0.6977	-0.346502	0.0325331	1.72966e-26	-0.0311687	0.0802838	0.697845	0.58538	20	0.960108
CMBany	cg22261780	3	GRK7	141496940	rs6806847	3	141515136	A	G	0.23161	-0.0032	0.0318	0.9201	-0.24354	0.0373851	7.30007e-11	0.0131395	0.13059	0.919855	0.0831645	12	0.9912
CMBany	cg15550350	3	GRK7	141497168	rs75854649	3	141455268	A	C	0.0536779	-0.0586	0.0741	0.4289	0.539735	0.084255	1.49417e-10	-0.108572	0.138332	0.432533	0.646268	11	0.89425
CMBany	cg00686926	3	GRK7	141514782	rs6806847	3	141515136	A	G	0.23161	-0.0032	0.0318	0.9201	0.784711	0.034979	1.84339e-111	-0.00407793	0.0405249	0.919846	0.0125562	20	0.9912
CMBany	cg25640519	3	GRK7	141516705	rs4234469	3	141519409	G	A	0.388668	-0.0352	0.028	0.2094	-0.369031	0.0324231	5.15676e-30	0.0953849	0.0763358	0.211466	0.200614	20	0.855263
CMBany	cg01201279	3	LEKR1	156543471	rs6776157	3	156543482	T	A	0.364811	-0.0104	0.0291	0.722	-0.939071	0.0280285	4.19379e-246	0.0110748	0.0309898	0.720816	0.398333	20	0.960108
CMBany	cg08832018	3	LEKR1	156543647	rs62277153	3	156517233	T	C	0.0497018	-0.0361	0.0672	0.5908	-0.614751	0.0766161	1.0254e-15	0.058723	0.109557	0.591957	0.490129	20	0.948914
CMBany	cg02354125	3	LEKR1	156544586	rs344074	3	156548657	A	G	0.192843	0.0362	0.0358	0.3118	1.07787	0.0396233	5.99621e-163	0.0335848	0.0332366	0.312268	0.376093	20	0.89425
CMBany	cg07733993	3	LEKR1	156636856	rs344083	3	156556312	C	A	0.246521	0.0119	0.0327	0.7149	-0.292887	0.0385547	3.03873e-14	-0.04063	0.111775	0.716233	0.768006	10	0.960108
CMBany	cg01059398	3	TNFSF10	172235808	rs231988	3	172276979	T	C	0.12326	0.0351	0.0442	0.4272	-0.349797	0.0496737	1.8965e-12	-0.100344	0.12716	0.430044	0.573355	10	0.89425
CMBany	cg22572614	3	TNFSF10	172241975	rs3136591	3	172234969	A	G	0.503976	-0.0426	0.0278	0.1258	0.220826	0.0326584	1.36385e-11	-0.192912	0.129083	0.135051	0.0185588	13	0.736854
CMBany	cg04611788	3	KNG1;KNG1;KNG1	186434169	rs80355270	3	186434180	G	A	0.195825	-0.0457	0.0352	0.1938	0.433207	0.0403863	7.63648e-27	-0.105492	0.0818475	0.197437	0.599449	20	0.835662
CMBany	cg12454167	3	KNG1;KNG1;KNG1	186435060	rs5029975	3	186436918	T	C	0.326044	-0.022	0.0298	0.4595	0.880643	0.0320444	2.88444e-166	-0.0249817	0.0338511	0.460521	0.691999	20	0.89425
CMBany	cg05967855	6	IFNGR1	137540632	rs72975678	6	137448074	A	T	0.028827	0.0449	0.1323	0.7343	0.662722	0.0936809	1.5026e-12	0.0677509	0.199861	0.734617	NA	NA	0.960108
CMBany	cg07876897	7	NFE2L3	26191696	rs2073536	7	26191698	C	T	0.436382	-0.0004	0.0289	0.9879	0.616463	0.0312999	2.36281e-86	-0.000648863	0.0468804	0.988957	0.448598	20	0.9912
CMBany	cg03781084	7	NFE2L3	26191726	rs2073536	7	26191698	C	T	0.436382	-0.0004	0.0289	0.9879	-0.407727	0.0328556	2.31643e-35	0.000981049	0.0708808	0.988957	0.556805	20	0.9912
CMBany	cg14644871	7	NFE2L3	26192756	rs35428152	7	26157954	T	C	0.217694	0.0022	0.0337	0.949	0.28663	0.0399292	7.05024e-13	0.0076754	0.117578	0.947952	0.766728	6	0.9912
CMBany	cg14684457	7	NFE2L3	26192966	rs11979000	7	26150470	G	A	0.210736	-0.0019	0.0334	0.9543	0.292432	0.040389	4.4739e-13	-0.00649724	0.114218	0.954637	0.737402	15	0.9912
CMBany	cg21699330	7	NFE2L3	26193032	rs62446333	7	26149563	T	A	0.209742	-0.0024	0.0339	0.9444	0.444008	0.0403744	3.93921e-28	-0.00540531	0.0763516	0.943561	0.858166	20	0.9912
CMBany	cg10536999	7	NFE2L3	26193109	rs2107348	7	26155514	G	A	0.21173	-0.0077	0.0333	0.8184	0.411939	0.040293	1.55483e-24	-0.0186921	0.0808579	0.817181	0.890888	18	0.960108
CMBany	cg07945582	7	NFE2L3	26206579	rs62446330	7	26146633	C	T	0.210736	-0.0057	0.0336	0.866	0.230024	0.0405015	1.35173e-08	-0.02478	0.146137	0.865351	NA	NA	0.9912
CMBany	cg00677730	9	ST6GALNAC4;ST6GALNAC4	130672636	rs10819317	9	130668957	G	A	0.172962	0.031	0.0416	0.4563	-0.260852	0.0417605	4.2008e-10	-0.118841	0.160608	0.459333	NA	NA	0.89425
CMBany	cg04416752	9	ST6GALNAC4;ST6GALNAC4	130679027	rs10819317	9	130668957	G	A	0.172962	0.031	0.0416	0.4563	0.27452	0.0406927	1.51795e-11	0.112924	0.152459	0.458883	NA	NA	0.89425
CMBany	cg14457284	9	GFI1B;GFI1B	135852984	rs10119210	9	135853102	C	T	0.483101	-0.0229	0.0309	0.459	-0.3555	0.0323675	4.60194e-28	0.0644163	0.0871175	0.459653	0.0829205	17	0.89425
CMBany	cg05001389	9	GFI1B;GFI1B	135853034	rs10119210	9	135853102	C	T	0.483101	-0.0229	0.0309	0.459	-0.508727	0.0319223	3.54146e-57	0.0450143	0.0608055	0.459118	0.0487035	20	0.89425
CMBany	cg20143773	9	GFI1B;GFI1B	135863521	rs62579579	9	135863295	A	G	0.267396	-0.0349	0.0336	0.2997	-0.235716	0.0364799	1.03644e-10	0.14806	0.144374	0.305116	0.0539136	3	0.89425
CMBany	cg12658925	9	GFI1B;GFI1B	135865263	rs606141	9	135862479	A	G	0.173956	0.04	0.0374	0.2842	0.238357	0.0394671	1.54699e-09	0.167816	0.159349	0.29228	0.648955	9	0.89425
CMBany	cg04703696	9	GBGT1	136036629	rs2073924	9	136037742	A	G	0.182903	-0.0425	0.0376	0.2589	0.805036	0.0375842	8.79021e-102	-0.0527927	0.046771	0.259004	0.810689	16	0.89425
CMBany	cg14653977	9	GBGT1	136038692	rs7854638	9	136036307	G	C	0.185885	-0.0345	0.0384	0.3701	0.253722	0.0400345	2.33398e-10	-0.135976	0.15286	0.373711	0.762722	5	0.89425
CMBany	cg14472025	9	GBGT1	136039125	rs35637464	9	136032671	A	T	0.0904573	0.084	0.0764	0.2716	0.363318	0.0596123	1.09658e-09	0.231202	0.213678	0.279248	0.116658	3	0.89425
CMBany	cg14440550	9	ABO	136131118	rs8176722	9	136132754	A	C	0.11332	0.0344	0.0498	0.4898	-1.71079	0.0410436	0	-0.0201077	0.0291134	0.489774	0.360428	20	0.89425
CMBany	cg12020464	9	ABO	136131183	rs8176730	9	136132525	C	T	0.11332	0.0284	0.0497	0.5678	-1.88803	0.0372539	0	-0.0150421	0.0263254	0.567734	0.548982	20	0.948914
CMBany	cg00017475	9	ABO	136131707	rs8176725	9	136132617	A	G	0.114314	0.025	0.0496	0.6149	-0.529599	0.0527415	1.00225e-23	-0.0472055	0.0937737	0.614684	0.19939	20	0.948914
CMBany	cg13850847	9	ABO	136131739	rs7873522	9	136131905	C	T	0.335984	-0.0553	0.0296	0.06141	-0.826153	0.0301004	7.63265e-166	0.0669368	0.0359116	0.0623315	0.136755	20	0.524576
CMBany	cg14636261	9	ABO	136133628	rs7469795	9	136130893	C	T	0.311133	-0.0713	0.032	0.02605	-0.407886	0.0338498	1.94264e-33	0.174804	0.0797832	0.028453	0.424812	20	0.524576
CMBany	cg11879188	9	ABO	136149908	rs582094	9	136145484	T	A	0.370775	0.0605	0.031	0.05051	0.935527	0.0323937	2.13502e-183	0.0646694	0.033212	0.0515141	0.408919	20	0.524576
CMBany	cg21160290	9	ABO	136149941	rs554833	9	136147160	T	C	0.371769	0.054	0.0309	0.08016	1.34322	0.0236474	0	0.0402019	0.0230153	0.0806813	0.383576	20	0.524576
CMBany	cg22535403	9	ABO	136150032	rs554833	9	136147160	T	C	0.371769	0.054	0.0309	0.08016	1.31203	0.0248586	0	0.0411576	0.0235642	0.080704	0.481378	20	0.524576
CMBany	cg13506600	9	ABO	136150361	rs687621	9	136137065	G	A	0.370775	0.0651	0.0298	0.02869	0.675267	0.0357579	1.53228e-79	0.0964063	0.044425	0.0299999	0.420718	20	0.524576
CMBany	cg07241568	9	ABO	136150823	rs550057	9	136146597	T	C	0.282306	0.0688	0.0332	0.0382	0.648122	0.0394888	1.5491e-60	0.106153	0.0516316	0.0397858	0.632761	20	0.524576
CMBany	cg24267699	9	ABO	136151359	rs582094	9	136145484	T	A	0.370775	0.0605	0.031	0.05051	0.906922	0.033381	1.51818e-162	0.0667092	0.0342696	0.051583	0.376435	20	0.524576
CMBany	cg06818865	9	ABO	136151958	rs8176649	9	136147295	A	G	0.379722	0.006	0.0294	0.8389	-0.591024	0.0321899	2.71996e-75	-0.0101519	0.0497472	0.8383	0.0424644	20	0.972217
CMBany	cg25307641	9	SURF2;SURF1	136222163	rs3124752	9	136264493	T	C	0.461233	0.0177	0.0281	0.5284	-0.184882	0.033113	2.35911e-08	-0.0957367	0.152953	0.531366	0.617132	5	0.92989
CMBany	cg21241477	9	SURF1;SURF2	136223965	rs658517	9	136222490	G	A	0.465209	0.0124	0.028	0.6575	0.877226	0.028252	1.13911e-211	0.0141355	0.031922	0.657902	0.404339	20	0.957905
CMBany	cg02257517	9	SLC2A6;SLC2A6	136340262	rs1054379	9	136335824	T	C	0.0974155	-0.0061	0.0466	0.8956	-0.533789	0.0527037	4.14598e-24	0.0114277	0.0873077	0.895862	0.499598	20	0.9912
CMBany	cg25020204	9	DBH	136500234	rs1611114	9	136500203	T	C	0.267396	0.0237	0.0336	0.4802	-0.260616	0.0375968	4.15331e-12	-0.0909384	0.129591	0.482845	0.707351	9	0.89425
CMBany	cg06708731	9	DBH	136501420	rs4744534	9	136562165	A	G	0.359841	-0.0006	0.0321	0.9856	0.248174	0.0353566	2.23198e-12	-0.00241766	0.129345	0.985087	0.882227	10	0.9912
CMBany	cg14581628	9	DBH	136503185	rs10993770	9	136564575	A	C	0.383698	0.0112	0.0305	0.7123	0.303327	0.0350742	5.23379e-18	0.0369238	0.100642	0.713707	0.434542	10	0.960108
CMBany	cg14368247	9	DBH	136516616	rs7864658	9	136515284	G	A	0.477137	-0.0252	0.0303	0.4057	0.230037	0.0316471	3.62629e-13	-0.109548	0.132577	0.408638	0.165444	5	0.89425
CMBany	cg13521156	9	DBH	136520852	rs61149283	9	136519258	G	A	0.135189	-0.0139	0.0434	0.7489	0.273729	0.0456035	1.94459e-09	-0.0507802	0.158777	0.749104	0.627632	12	0.960108
CMBany	cg13651137	9	DBH	136522662	rs916620	9	136596750	T	C	0.34493	0.0316	0.0299	0.2912	0.206402	0.0334815	7.06362e-10	0.153099	0.146976	0.29757	0.32312	13	0.89425
CMBany	cg14138047	9	DBH	136522716	rs129915	9	136524918	G	A	0.32505	0.0169	0.0316	0.593	-0.299289	0.0365859	2.82787e-16	-0.0564672	0.105809	0.593569	0.611985	20	0.948914
CMBany	cg14007688	9	DBH	136522927	rs2073837	9	136522928	A	G	0.342942	0.0112	0.0311	0.7188	-1.36426	0.0202654	0	-0.00820958	0.0227966	0.718755	0.387753	20	0.960108
CMBany	cg10746447	11	MAML2	95809716	rs9645610	11	95803410	C	T	0.195825	0.0255	0.0367	0.4866	-0.435434	0.043	4.21995e-24	-0.0585623	0.0844819	0.488188	0.35852	14	0.89425
CMBany	cg11588317	11	MAML2	95837120	rs7938402	11	95839646	T	G	0.280318	0.0096	0.0296	0.7466	0.54972	0.0344273	2.15046e-57	0.0174634	0.0538567	0.745743	0.0740074	20	0.960108
CMBany	cg01219426	11	MAML2	95856658	rs10831488	11	95853372	A	C	0.359841	0.0082	0.0299	0.7837	0.209936	0.0337209	4.79411e-10	0.0390595	0.142562	0.784099	NA	NA	0.960108
CMBany	cg18219522	11	MAML2	95870414	rs7115104	11	95864253	C	G	0.145129	-0.0136	0.0397	0.7317	-0.778303	0.044965	4.01853e-67	0.0174739	0.0510184	0.731973	0.284906	20	0.960108
CMBany	cg22637890	11	MAML2	95954652	rs722147	11	95961510	T	C	0.0755467	-0.0448	0.0483	0.354	0.314874	0.0535987	4.23716e-09	-0.142279	0.155295	0.359569	0.777828	4	0.89425
CMBany	cg22978477	11	MAML2	96040893	rs78333611	11	96044855	C	T	0.0337972	-0.0182	0.0746	0.8068	-2.13251	0.0688888	2.12074e-210	0.00853454	0.0349833	0.807262	0.258623	20	0.960108
CMBany	cg24088496	11	MAML2	96071506	rs117686537	11	96075065	T	C	0.0208748	-0.1557	0.1189	0.1905	0.631713	0.111811	1.60598e-08	-0.246473	0.193208	0.202066	NA	NA	0.83582
CMBany	cg06716182	11	MAML2	96074944	rs117686537	11	96075065	T	C	0.0208748	-0.1557	0.1189	0.1905	1.92298	0.107871	4.38821e-71	-0.0809681	0.0619977	0.191558	0.1582	8	0.830083
CMBany	cg13275129	11	MAML2;MAML2	96076288	rs11021542	11	96076289	G	C	0.276342	-0.0249	0.0301	0.4096	-1.38877	0.0174059	0	0.0179295	0.021675	0.408125	0.0061607	20	0.89425
CMBany	cg10825847	11	CASP5;CASP5;CASP5;CASP5;CASP5;CASP5	104894216	rs3181317	11	104880331	T	C	0.337972	0.0127	0.0292	0.6634	0.198538	0.03283	1.4715e-09	0.0639676	0.147455	0.664426	0.231586	3	0.959726
CMBany	cg11304234	11	IL18;IL18	112034801	rs10891343	11	112080384	T	C	0.487078	0.0429	0.0279	0.1241	0.211074	0.0321845	5.44463e-11	0.203246	0.135766	0.134383	0.678025	17	0.736854
CMBany	cg26534425	11	IL18	112034925	rs10891343	11	112080384	T	C	0.487078	0.0429	0.0279	0.1241	0.195636	0.0325873	1.93172e-09	0.219285	0.147215	0.136342	0.906259	10	0.736854
CMBany	cg08203715	11	ST3GAL4;ST3GAL4	126226154	rs59379014	11	126228000	T	C	0.0656064	0.0067	0.0566	0.9053	-0.780622	0.0627061	1.41774e-35	-0.0085829	0.0725096	0.905775	0.18354	20	0.9912
CMBany	cg19008371	11	ST3GAL4	126226766	rs78471630	11	126221298	T	G	0.055666	-0.0178	0.0638	0.7805	-0.391451	0.068177	9.37362e-09	0.0454718	0.163176	0.7805	0.667892	6	0.960108
CMBany	cg05055844	11	ST3GAL4	126275997	rs10790802	11	126277812	T	C	0.417495	0.0401	0.0281	0.1539	0.586968	0.0310016	6.04069e-80	0.0683172	0.0480089	0.154733	0.578646	20	0.741091
CMBany	cg00292447	11	ST3GAL4	126276006	rs142471120	11	126034395	C	T	0.0487078	-0.0238	0.088	0.7871	-0.931556	0.0807422	8.5465e-31	0.0255487	0.0944916	0.786868	0.317717	20	0.960108
CMBany	cg01572652	12	C12orf42;C12orf42	103695883	rs12229882	12	103789701	A	G	0.141153	-0.0185	0.0484	0.7023	0.348177	0.0465895	7.82097e-14	-0.0531339	0.139191	0.70266	0.895389	6	0.960108
CMBany	cg27663938	12	C12orf42;C12orf42	103696381	rs7139385	12	103897139	T	C	0.190855	0.0323	0.0392	0.4095	-0.259322	0.0423924	9.52482e-10	-0.124556	0.152529	0.414154	0.618155	12	0.89425
CMBany	cg17063780	12	C12orf42;C12orf42	103816811	rs12298824	12	103868698	G	T	0.157058	-0.0125	0.0378	0.7414	0.266172	0.0437862	1.21012e-09	-0.0469621	0.142223	0.741249	0.934708	6	0.960108
CMBany	cg02619087	12	C12orf42;C12orf42	103838906	rs12308341	12	103852745	A	G	0.144135	-0.022	0.0404	0.586	0.309178	0.0463874	2.64434e-11	-0.0711564	0.131104	0.587305	0.552896	4	0.948914
CMBany	cg18798446	12	C12orf42;C12orf42	103862780	rs10861020	12	103859726	G	C	0.157058	-0.0044	0.0386	0.9098	0.31816	0.0447833	1.20817e-12	-0.0138295	0.121338	0.909258	0.598949	7	0.9912
CMBany	cg25935014	12	C12orf42;C12orf42	103889042	rs12422517	12	103889031	A	G	0.324056	0.0295	0.0304	0.3319	0.38291	0.0354839	3.79245e-27	0.0770416	0.0797124	0.333797	0.600139	20	0.89425
CMBany	cg26381364	12	C12orf42;C12orf42	103889772	rs4499092	12	103934387	T	C	0.172962	-0.0251	0.0359	0.4843	-0.299017	0.0422198	1.41686e-12	0.0839417	0.120644	0.486565	0.447467	8	0.89425
CMBany	cg11342468	12	C12orf42;C12orf42	103889784	rs2374050	12	103895177	T	C	0.184891	0.017	0.0368	0.6437	0.26072	0.0408903	1.81663e-10	0.065204	0.141518	0.644979	0.0504687	10	0.948914
CMBany	cg13702005	12	C12orf42;C12orf42	103889789	rs10778260	12	103925240	C	T	0.192843	-0.0125	0.034	0.712	-0.246408	0.0411271	2.08066e-09	0.0507289	0.138242	0.713651	0.519416	5	0.960108
CMBany	cg12814529	12	C12orf42;C12orf42	103890083	rs2374047	12	103934820	A	T	0.171968	-0.0259	0.0359	0.4697	0.262351	0.0419973	4.18794e-10	-0.0987227	0.137749	0.473569	0.534019	13	0.89425
CMBany	cg06824277	12	C12orf42;C12orf42	103890274	rs10778260	12	103925240	C	T	0.192843	-0.0125	0.034	0.712	0.533648	0.0414538	6.36087e-38	-0.0234237	0.0637384	0.713248	0.824031	20	0.960108
CMBany	cg16497413	12	MMAB	109992779	rs7970557	12	110002133	T	C	0.176938	0.0271	0.0365	0.4585	0.400983	0.0425083	3.98296e-21	0.0675839	0.0913078	0.459193	0.475599	20	0.89425
CMBany	cg19816075	12	OAS3	113408421	rs77693504	12	113411654	T	C	0.0248509	-0.0328	0.0934	0.7251	-3.81152	0.0541058	0	0.00860549	0.024505	0.725458	0.602597	18	0.960108
CMBany	cg09253125	12	IQCD;TPCN1;IQCD;TPCN1	113658854	rs61943583	12	113663606	A	G	0.0894632	-0.1252	0.0619	0.04309	-0.373949	0.06102	8.88211e-10	0.334805	0.174313	0.0547684	0.652227	6	0.524576
CMBany	cg11930955	12	TPCN1;TPCN1;IQCD	113660045	rs2059767	12	113730264	A	G	0.0934394	-0.1112	0.0599	0.06342	-0.349148	0.0629892	2.97361e-08	0.31849	0.180927	0.0783528	0.80116	7	0.524576
CMBany	cg21110337	12	TPCN1;TPCN1	113671028	rs61943639	12	113725608	T	C	0.0884692	-0.1508	0.0643	0.01912	-0.781488	0.0628198	1.58207e-35	0.192965	0.0837283	0.0211857	0.354282	20	0.524576
CMBany	cg15125438	12	TPCN1;TPCN1	113684389	rs12298653	12	113728988	C	T	0.0934394	-0.107	0.0585	0.0675	-0.458469	0.0615449	9.38101e-14	0.233385	0.131389	0.0756835	0.332778	11	0.524576
CMBany	cg12914100	12	TPCN1;TPCN1	113734359	rs61943568	12	113650020	A	G	0.0894632	-0.113	0.0608	0.06302	0.499817	0.0621953	9.26283e-16	-0.226083	0.124855	0.0701783	0.2418	18	0.524576
CMBany	cg14101638	12	HNF1A	121416612	rs2393791	12	121423956	C	T	0.416501	-0.027	0.0287	0.3467	0.450474	0.0310096	8.17904e-48	-0.0599369	0.0638441	0.347833	0.548527	20	0.89425
CMBany	cg10359332	14	AKAP6	32835247	rs72666165	14	32835317	C	A	0.0387674	-0.0668	0.0837	0.4243	-0.464977	0.0849651	4.43571e-08	0.143663	0.181913	0.429683	0.32898	7	0.89425
CMBany	cg02248514	14	AKAP6	32842070	rs7494316	14	32842066	T	C	0.393638	-0.0321	0.0288	0.2648	-0.814298	0.0299496	8.7767e-163	0.0394205	0.0353976	0.26543	0.193243	16	0.89425
CMBany	cg13811867	14	AKAP6	32896478	rs17099069	14	32896479	A	G	0.0497018	-0.079	0.0737	0.2833	-3.17054	0.0548577	0	0.0249169	0.0232492	0.283842	0.833539	20	0.89425
CMBany	cg09998151	14	AKAP6	32926900	rs4329831	14	32926901	G	A	0.482107	0.0397	0.0285	0.1633	1.25686	0.0174762	0	0.0315867	0.0226798	0.163704	0.142592	20	0.763952
CMBany	cg01606800	14	SERPINA1;SERPINA1;SERPINA1;SERPINA1;SERPINA1;SERPINA1;SERPINA1;SERPINA1;SERPINA1;SERPINA1;SERPINA1	94855990	rs8008743	14	94857010	G	C	0.498012	-0.0016	0.0279	0.9549	-0.277231	0.0325244	1.54434e-17	0.00577136	0.10064	0.954269	0.283977	19	0.9912
CMBany	cg02181506	14	SERPINA1;SERPINA1;SERPINA1;SERPINA1;SERPINA1;SERPINA1;SERPINA1;SERPINA1;SERPINA1;SERPINA1;SERPINA1;SERPINA1;SERPINA1;SERPINA1;SERPINA1;SERPINA1;SERPINA1;SERPINA1;SERPINA1;SERPINA1	94856984	rs1570141	14	94856637	A	G	0.439364	-0.0113	0.0282	0.6894	-0.300453	0.0329802	8.23111e-20	0.0376099	0.093949	0.688919	0.731029	12	0.960108
CMBany	cg10524915	14	SERPINA1;SERPINA1;SERPINA1;SERPINA1;SERPINA1;SERPINA1;SERPINA1;SERPINA1;SERPINA1;SERPINA1	94857046	rs1122629	14	94855831	A	G	0.507952	-0.0082	0.0281	0.7706	0.259418	0.0327392	2.30389e-15	-0.0316092	0.108393	0.770579	0.465608	10	0.960108
CMBany	cg04179148	14	SERPINA1;SERPINA1;SERPINA1;SERPINA1;SERPINA1;SERPINA1;SERPINA1;SERPINA1;SERPINA1;SERPINA1	94858339	rs2402446	14	94866137	T	A	0.471173	-0.0129	0.0281	0.6456	-0.326785	0.0319914	1.70271e-24	0.0394755	0.0860761	0.646513	0.502785	19	0.948914
CMBany	cg18676586	16	TNFRSF17	12058834	rs2869492	16	12071341	C	T	0.416501	-0.0421	0.0282	0.1362	0.188339	0.0344285	4.48923e-08	-0.223533	0.155206	0.1498	0.120132	14	0.736854
CMBany	cg02368508	16	TNFRSF17	12060182	rs2869492	16	12071341	C	T	0.416501	-0.0421	0.0282	0.1362	0.345594	0.033493	5.81874e-25	-0.121819	0.0824483	0.139536	0.119348	20	0.736854
CMBany	cg09319797	16	TNFRSF17	12061715	rs8050827	16	12119676	T	G	0.397614	-0.0253	0.029	0.3844	0.237141	0.0332922	1.05581e-12	-0.106688	0.123204	0.386521	0.168978	10	0.89425
CMBany	cg24089111	17	SARM1;VTN	26697498	rs59046213	17	26706435	T	G	0.0795229	0.1032	0.0517	0.04602	-0.451819	0.0584373	1.06125e-14	-0.22841	0.118178	0.0532661	0.302212	17	0.524576
CMBany	cg19923798	17	SARM1;VTN	26698570	rs111502247	17	26698470	C	T	0.0805169	0.1098	0.0512	0.0321	-0.403832	0.0565806	9.51889e-13	-0.271895	0.132385	0.0399928	0.379551	4	0.524576
CMBany	cg20686234	17	SARM1	26699485	rs12165032	17	26704830	C	T	0.0805169	0.1148	0.058	0.04762	0.351176	0.0638072	3.71894e-08	0.326902	0.175515	0.0625289	NA	NA	0.524576
CMBany	cg14592794	17	SARM1	26700958	rs16964224	17	26658162	G	A	0.0775348	0.0966	0.0522	0.06437	-0.618256	0.0596344	3.48749e-25	-0.156246	0.0857656	0.0684884	0.24753	20	0.524576
CMBany	cg25356504	17	SARM1	26707476	rs145923966	17	26706361	A	G	0.0795229	0.1051	0.0612	0.08592	0.39769	0.0594938	2.31618e-11	0.264276	0.158886	0.0962511	0.293687	6	0.583923
CMBany	cg17471102	19	FUT3;FUT3;FUT3;FUT3	5851255	rs778798	19	5839613	A	C	0.266402	0.0353	0.0345	0.3053	0.473804	0.0369751	1.36621e-37	0.0745034	0.0730467	0.307756	0.898186	20	0.89425
CMBany	cg26899156	19	FUT3;FUT3;FUT3;FUT3;FUT3;FUT3;FUT3;FUT3	5851465	rs778804	19	5832692	A	T	0.243539	0.0247	0.0346	0.4744	0.368793	0.0374092	6.3076e-23	0.0669752	0.0940652	0.476459	0.95887	17	0.89425
CMBany	cg05306773	19	FUT3;FUT3;FUT3;FUT3	5851616	rs778798	19	5839613	A	C	0.266402	0.0353	0.0345	0.3053	0.256674	0.0372587	5.61955e-12	0.137529	0.135886	0.311497	0.829668	16	0.89425
CMBany	cg02776148	19	ICAM1	10395489	rs34403566	19	10407854	C	T	0.407555	0.0495	0.0289	0.08692	0.258508	0.0318886	5.20629e-16	0.191483	0.114263	0.0937762	0.0711375	9	0.583923
CMBany	cg00500176	19	ICAM4;ICAM4;ICAM4;ICAM1	10396158	rs281438	19	10399375	G	T	0.27336	-0.0236	0.0327	0.4708	-0.349886	0.0346652	5.91478e-24	0.0674505	0.0936976	0.471602	0.249529	18	0.89425
CMBany	cg00500176_172	19	ICAM4;ICAM4;ICAM4;ICAM1	10396158	rs281438	19	10399375	G	T	0.27336	-0.0236	0.0327	0.4708	-0.349886	0.0346652	5.91478e-24	0.0674505	0.0936976	0.471602	0.249529	18	0.89425
CMBany	cg20036207	19	ICAM4;ICAM4;ICAM4;ICAM1	10397031	rs281436	19	10397131	A	G	0.275348	-0.0224	0.0327	0.4936	-1.08297	0.0266951	0	0.0206839	0.030199	0.493396	0.135127	20	0.89425
CMBany	cg20036207_174	19	ICAM4;ICAM4;ICAM4;ICAM1	10397031	rs281436	19	10397131	A	G	0.275348	-0.0224	0.0327	0.4936	-1.08297	0.0266951	0	0.0206839	0.030199	0.493396	0.135127	20	0.89425
CMBany	cg09258150	19	ICAM4;ICAM4;ICAM4	10397429	rs281436	19	10397131	A	G	0.275348	-0.0224	0.0327	0.4936	-0.20253	0.0345437	4.54572e-09	0.110601	0.162556	0.496259	0.210169	3	0.89425
CMBany	cg00595030	19	ICAM4;ICAM4;ICAM4	10398582	rs3093029	19	10399551	G	C	0.0984095	-0.0266	0.0561	0.6356	0.385509	0.0518808	1.08049e-13	-0.0689997	0.145818	0.636077	0.451021	14	0.948914
CMBany	cg14016200	19	ICAM5;ICAM4;ICAM4;ICAM4	10399157	rs3093029	19	10399551	G	C	0.0984095	-0.0266	0.0561	0.6356	0.510589	0.0512652	2.28616e-23	-0.0520967	0.109998	0.635773	0.395221	20	0.948914
CMBany	cg20716515	19	PLAUR;PLAUR;PLAUR	44172263	rs344782	19	44172890	A	C	0.481113	0.0336	0.0282	0.2337	-0.319318	0.0330662	4.59396e-22	-0.105224	0.0889829	0.236998	0.258985	20	0.89425
CMBany	cg20445035	19	PLAUR;PLAUR;PLAUR	44174593	rs344786	19	44171142	T	C	0.249503	0.062	0.0334	0.0638	0.26669	0.0385849	4.7864e-12	0.23248	0.129677	0.0730116	0.768743	6	0.524576
CMBany	cg17168630	19	PLAUR;PLAUR;PLAUR	44174930	rs10775541	19	44181531	C	T	0.197813	0.0676	0.0354	0.05591	0.257831	0.0411601	3.74994e-10	0.262187	0.143537	0.0677579	0.832444	6	0.524576
CMBany	cg05927401	19	NLRP12;NLRP12;NLRP12	54311615	rs744759	19	54312130	G	C	0.290258	-0.0384	0.0357	0.2831	-0.301291	0.0360407	6.28607e-17	0.127452	0.119467	0.286046	0.437721	12	0.89425
CMBany	cg22642498	19	NLRP12;NLRP12	54312855	rs3974832	19	54312437	G	A	0.166998	-0.0328	0.0402	0.4148	0.312348	0.0422815	1.49784e-13	-0.105011	0.129485	0.417372	0.97673	6	0.89425
CMBany	cg00420742	19	NLRP12;NLRP12	54313004	rs146117463	19	54329672	A	G	0.0894632	0.1163	0.0574	0.04289	-0.378438	0.0524103	5.17266e-13	-0.307316	0.157534	0.0510823	0.249294	4	0.524576
CMBany	cg22337438	19	NLRP12;NLRP12	54327437	rs4806513	19	54329157	C	T	0.394632	-0.0007	0.0373	0.9859	-0.223092	0.0335206	2.82576e-11	0.00313772	0.167196	0.985027	0.311996	9	0.9912
CMBlobar	cg09250146	1	CELSR2	109791946	rs12081530	1	109783860	A	G	0.466203	0.0445	0.0353	0.2067	-0.347588	0.0314988	2.59141e-28	-0.128025	0.102218	0.210396	0.240463	20	0.808124
CMBlobar	cg21684021	1	CELSR2	109800400	rs12731760	1	109800349	A	G	0.0765408	-0.0543	0.0656	0.4077	-0.691599	0.0516135	6.08149e-41	0.0785137	0.0950335	0.408708	0.583112	13	0.8366
CMBlobar	cg25213350	1	CELSR2	109802435	rs592355	1	109802395	A	G	0.138171	-0.0123	0.053	0.8163	1.4032	0.0389445	2.76035e-284	-0.00876568	0.0377716	0.816483	0.490761	20	0.97978
CMBlobar	cg17243654	1	CELSR2	109816280	rs1277917	1	109817479	C	G	0.150099	-0.0524	0.0522	0.3155	-0.593791	0.046264	1.04606e-37	0.0882465	0.0881782	0.316935	0.328354	19	0.825572
CMBlobar	cg00908766	1	CELSR2	109817496	rs11102967	1	109817245	C	T	0.33499	-0.0571	0.038	0.1329	-1.23846	0.0231542	0	0.0461056	0.0306954	0.133087	0.758686	20	0.808124
CMBlobar	cg15207993	1	S100A13;S100A13;S100A13;S100A13;S100A13	153591313	rs4845563	1	153629026	A	G	0.44334	0.0288	0.0351	0.4119	0.269777	0.0320266	3.65325e-17	0.106755	0.130723	0.41413	0.600149	17	0.8366
CMBlobar	cg02573566	1	S100A13;S100A13;S100A13;S100A13;S100A1;S100A13;S100A13	153599479	rs913861	1	153622220	G	A	0.477137	-0.01	0.0337	0.7669	-1.06093	0.0244076	0	0.00942569	0.0317653	0.766673	0.231767	20	0.967311
CMBlobar	cg00012362	1	S100A13;S100A13;S100A13;S100A13;S100A1;S100A13;S100A13	153599487	rs913861	1	153622220	G	A	0.477137	-0.01	0.0337	0.7669	-1.09805	0.0232415	0	0.00910705	0.0306914	0.766673	0.233194	20	0.967311
CMBlobar	cg13946767	1	S100A13;S100A13;S100A13;S100A13;S100A1;S100A13;S100A13	153599671	rs999418	1	153600124	T	C	0.497018	0.0012	0.0371	0.9732	-1.10724	0.0226787	0	-0.00108378	0.0335067	0.974197	0.0921363	20	0.996338
CMBlobar	cg11343894	1	S100A13;S100A13;S100A13;S100A13;S100A1;S100A13;S100A13	153599704	rs999418	1	153600124	T	C	0.497018	0.0012	0.0371	0.9732	-1.11213	0.0224857	0	-0.00107901	0.0333594	0.974197	0.0921761	20	0.996338
CMBlobar	cg02331910	1	S100A13;S100A13;S100A1;S100A13;S100A13;S100A13	153599831	rs999418	1	153600124	T	C	0.497018	0.0012	0.0371	0.9732	-1.09367	0.0230331	0	-0.00109722	0.0339225	0.974197	0.0921627	20	0.996338
CMBlobar	cg04077668	1	S100A13;S100A13;S100A13;S100A1;S100A13;S100A13;S100A13	153600064	rs999418	1	153600124	T	C	0.497018	0.0012	0.0371	0.9732	-0.936007	0.026779	1.16493e-267	-0.00128204	0.0396365	0.974197	0.117701	20	0.996338
CMBlobar	cg06419659	1	S100A13;S100A13;S100A13;S100A1;S100A13;S100A13	153600132	rs999418	1	153600124	T	C	0.497018	0.0012	0.0371	0.9732	-1.07849	0.0235278	0	-0.00111267	0.0344	0.974197	0.0923354	20	0.996338
CMBlobar	cg07898899	1	S100A13;S100A13;S100A13;S100A1;S100A13;S100A13	153600156	rs999418	1	153600124	T	C	0.497018	0.0012	0.0371	0.9732	-1.03439	0.0246487	0	-0.0011601	0.0358666	0.974197	0.092491	20	0.996338
CMBlobar	cg10963218	1	S100A13;S100A13;S100A13;S100A1;S100A13;S100A13	153600762	rs28754733	1	153598094	C	T	0.446322	0.0165	0.0373	0.6578	0.802931	0.0288747	3.52791e-170	0.0205497	0.0464607	0.65827	0.402684	20	0.952325
CMBlobar	cg15559456	1	S100A13;S100A13;S100A13;S100A1;S100A13;S100A13	153600790	rs9330301	1	153594364	G	T	0.485089	-0.0064	0.0373	0.8645	-0.366957	0.0322119	4.58579e-30	0.0174407	0.101658	0.863782	0.24996	20	0.996338
CMBlobar	cg14467840	1	S100A13;S100A1;S100A13;S100A13;S100A13;S100A13	153600972	rs11580122	1	153613215	T	C	0.474155	-0.0236	0.0346	0.4957	-0.358915	0.0317427	1.21134e-29	0.0657537	0.0965769	0.495971	0.518687	20	0.860444
CMBlobar	cg26148377	1	C1orf77;S100A13	153605715	rs11580122	1	153613215	T	C	0.474155	-0.0236	0.0346	0.4957	0.25034	0.0322802	8.81924e-15	-0.0942718	0.138746	0.496848	0.537682	15	0.860444
CMBlobar	cg26359488	1	C1orf77;S100A13	153606037	rs2274739	1	153612133	G	A	0.475149	-0.0126	0.0337	0.7083	0.739234	0.0303741	7.84159e-131	-0.0170447	0.0455931	0.708521	0.26105	20	0.952325
CMBlobar	cg26548293	1	C1orf77;S100A13	153606178	rs1128894	1	153604422	T	C	0.475149	-0.0338	0.0413	0.4131	0.808486	0.0288873	2.30052e-172	-0.0418065	0.051105	0.413327	0.31197	20	0.8366
CMBlobar	cg17138369	1	C1orf77;S100A13	153606383	rs3828031	1	153617132	C	A	0.475149	-0.0156	0.034	0.6468	0.746657	0.0300574	3.23285e-136	-0.0208931	0.0455441	0.646417	0.293319	20	0.945976
CMBlobar	cg21936775	1	C1orf77;S100A13	153607143	rs7934	1	153618766	C	T	0.474155	-0.0224	0.0341	0.5102	-0.319236	0.03204	2.19784e-23	0.0701675	0.107049	0.512166	0.6314	20	0.860444
CMBlobar	cg22706106	1	C1orf77;S100A13	153607701	rs4845564	1	153642012	T	C	0.442346	0.0208	0.0349	0.5519	-0.228697	0.0325984	2.28982e-12	-0.09095	0.153153	0.552613	0.678233	13	0.896129
CMBlobar	cg21262032	1	IL6R;IL6R	154437693	rs4240872	1	154436195	C	T	0.280318	0.0721	0.0398	0.06966	-0.664483	0.0381607	6.60495e-68	-0.108505	0.0602195	0.0715717	0.538606	20	0.641112
CMBlobar	cg13549904	1	IL6R;IL6R	154438143	rs7514452	1	154438084	C	T	0.220676	0.0667	0.0437	0.1273	-0.418715	0.0420892	2.56607e-23	-0.159297	0.105588	0.131385	0.408907	13	0.808124
CMBlobar	cg15633035	1	IL6R;IL6R	154439516	rs1194610	1	154296076	C	T	0.230616	-0.0078	0.0406	0.8473	0.259236	0.0382739	1.2598e-11	-0.0300884	0.156677	0.84771	0.629227	11	0.996338
CMBlobar	cg24304309	1	ADAR;ADAR;ADAR;ADAR	154577895	rs61300392	1	154575685	T	A	0.0705765	0.0369	0.0679	0.5866	-0.150446	0.0163466	3.46534e-20	-0.245271	0.452111	0.587473	0.916302	15	0.903805
CMBlobar	cg06269322	1	ADAR;ADAR;ADAR;ADAR	154580460	rs59618219	1	154589931	T	C	0.189861	-0.0034	0.043	0.9362	0.604438	0.0398789	6.82645e-52	-0.00562506	0.0711414	0.936978	0.79867	20	0.996338
CMBlobar	cg03920003	1	ADAR;ADAR;ADAR;ADAR	154582007	rs9427102	1	154586957	G	A	0.470179	-0.0055	0.0349	0.8751	1.12146	0.0227372	0	-0.00490432	0.0311203	0.874778	0.889067	20	0.996338
CMBlobar	cg17218026	1	ADAR;ADAR;ADAR;ADAR	154582156	rs9427102	1	154586957	G	A	0.470179	-0.0055	0.0349	0.8751	1.09604	0.0235943	0	-0.00501806	0.0318421	0.874778	0.894262	20	0.996338
CMBlobar	cg09786420	1	ADAR	154583389	rs9427102	1	154586957	G	A	0.470179	-0.0055	0.0349	0.8751	0.491299	0.0317035	3.65259e-54	-0.0111948	0.0710398	0.874784	0.910335	20	0.996338
CMBlobar	cg27530370	1	ADAR	154589288	rs3766922	1	154577055	G	T	0.471173	-0.0087	0.0349	0.8043	0.249899	0.0320268	6.05396e-15	-0.0348141	0.139728	0.80324	0.850314	8	0.976913
CMBlobar	cg18713316	1	KCNN3;KCNN3	154732860	rs12406117	1	154740879	G	A	0.412525	-0.0895	0.0359	0.01258	-0.351649	0.032068	5.58385e-28	0.254515	0.104696	0.0150571	0.8485	20	0.42439
CMBlobar	cg24675344	1	KCNN3;KCNN3	154732993	rs10908436	1	154733000	A	G	0.324056	-0.0553	0.0384	0.1495	0.266326	0.0338298	3.47545e-15	-0.20764	0.146577	0.156601	0.233394	3	0.808124
CMBlobar	cg23597057	1	KCNN3;KCNN3	154733198	rs10908436	1	154733000	A	G	0.324056	-0.0553	0.0384	0.1495	-0.197107	0.0344326	1.03783e-08	0.280558	0.200888	0.162537	0.20936	6	0.808124
CMBlobar	cg16489975	1	KCNN3;KCNN3	154733435	rs1553611	1	154732308	A	G	0.121272	-0.0707	0.0546	0.1951	0.330988	0.0473762	2.82085e-12	-0.213603	0.16777	0.202951	0.767384	4	0.808124
CMBlobar	cg18755616	1	KCNN3;KCNN3	154733492	rs77716853	1	154735404	C	T	0.082505	-0.1019	0.0666	0.126	-0.938967	0.0567191	1.48141e-61	0.108524	0.0712313	0.127624	0.515198	13	0.808124
CMBlobar	cg09768411	1	KCNN3;KCNN3	154744848	rs1131820	1	154744852	A	G	0.255467	-0.0736	0.039	0.05899	-1.06626	0.0285103	4.03908e-306	0.0690263	0.036623	0.0594594	0.449059	20	0.637417
CMBlobar	cg22732644	1	KCNN3;KCNN3	154745124	rs12047201	1	154745455	T	C	0.411531	0.0464	0.0362	0.1998	0.361597	0.0337383	8.4063e-27	0.12832	0.100825	0.203125	0.2108	20	0.808124
CMBlobar	cg02289321	1	KCNN3;KCNN3	154746968	rs12047201	1	154745455	T	C	0.411531	0.0464	0.0362	0.1998	0.295524	0.0337034	1.81265e-18	0.157009	0.123796	0.204695	0.196466	20	0.808124
CMBlobar	cg03420144	1	KCNN3;KCNN3	154785616	rs6688257	1	154783579	T	C	0.0755467	-0.1097	0.0618	0.07612	0.358266	0.0563989	2.12036e-10	-0.306197	0.179106	0.0873419	0.181766	3	0.683545
CMBlobar	cg13084419	1	KCNN3;KCNN3	154794443	rs116831881	1	154794384	T	C	0.0397614	0.1733	0.1077	0.1076	0.549117	0.0868597	2.58392e-10	0.315598	0.202387	0.118906	NA	NA	0.808124
CMBlobar	cg13396821	1	KCNN3;KCNN3	154812952	rs36088503	1	154812943	A	G	0.212724	0.0508	0.0445	0.2545	-0.355422	0.0405144	1.7437e-18	-0.142929	0.126259	0.257622	0.444601	19	0.813544
CMBlobar	cg16296829	1	KCNN3;KCNN3	154832535	rs4845675	1	154825806	C	T	0.230616	0.0494	0.0407	0.2248	0.303537	0.040036	3.41335e-14	0.162748	0.135793	0.230723	0.243427	16	0.808124
CMBlobar	cg18315680	1	KCNN3;KCNN3	154833117	rs4845397	1	154832304	T	C	0.297217	0.0868	0.0377	0.02144	0.597827	0.0343143	5.60685e-68	0.145193	0.06361	0.0224574	0.617074	19	0.42439
CMBlobar	cg10503610	1	KCNN3;KCNN3	154833121	rs4845397	1	154832304	T	C	0.297217	0.0868	0.0377	0.02144	0.541564	0.035186	1.86764e-53	0.160277	0.0703877	0.0227831	0.478664	18	0.42439
CMBlobar	cg06221963	1	KCNN3	154839813	rs4845679	1	154861187	T	G	0.399602	-0.0385	0.0364	0.2906	-1.19978	0.0197811	0	0.0320892	0.0303435	0.290269	0.397577	20	0.825572
CMBlobar	cg09359103	1	KCNN3	154839909	rs4845679	1	154861187	T	G	0.399602	-0.0385	0.0364	0.2906	-1.16078	0.0212409	0	0.0331674	0.0313641	0.290286	0.410795	20	0.825572
CMBlobar	cg16680214	1	KCNN3	154839983	rs1007170	1	154881461	A	G	0.400596	-0.0386	0.036	0.283	-0.916216	0.0276099	1.81187e-241	0.0421298	0.0393125	0.283871	0.349143	20	0.825572
CMBlobar	cg15077070	2	IL1RL2	102803290	rs12474258	2	102816695	C	T	0.400596	0.0231	0.0346	0.5039	-0.249842	0.0329367	3.31169e-14	-0.0924584	0.139023	0.506013	0.754989	17	0.860444
CMBlobar	cg22797169	2	IL1RL2	102803407	rs917994	2	102837414	G	A	0.40159	0.0232	0.0351	0.5084	-0.298943	0.0333089	2.83664e-19	-0.0776068	0.117732	0.509778	0.77681	20	0.860444
CMBlobar	cg14837955	2	IL1RL2;IL1RL2	102803435	rs2302621	2	102842124	G	T	0.40159	0.0227	0.0353	0.5191	-0.326629	0.0326768	1.59079e-23	-0.0694978	0.108297	0.521047	0.926096	20	0.860444
CMBlobar	cg08023416	2	IL1RL2	102803787	rs2302621	2	102842124	G	T	0.40159	0.0227	0.0353	0.5191	-0.620022	0.0316287	1.45273e-85	-0.0366116	0.0569641	0.52041	0.784886	20	0.860444
CMBlobar	cg13315345	2	IL1RL2	102803985	rs917994	2	102837414	G	A	0.40159	0.0232	0.0351	0.5084	-0.638032	0.0314551	1.78409e-91	-0.0363618	0.0550421	0.508857	0.864111	20	0.860444
CMBlobar	cg01376829	2	IL1RL2	102804405	rs13014004	2	102840667	T	C	0.141153	0.0121	0.0519	0.8157	0.341881	0.0462607	1.46487e-13	0.0353924	0.151883	0.815742	0.9283	13	0.97978
CMBlobar	cg00674896	2	IL1RL2	102804576	rs34778121	2	102841567	T	C	0.449304	-0.0226	0.0346	0.5132	-0.273013	0.0329359	1.13997e-16	0.0827799	0.127127	0.514943	0.91867	20	0.860444
CMBlobar	cg26788216	2	IL1RL2	102844110	rs1997502	2	102844249	A	G	0.335984	0.0329	0.0369	0.3726	0.663059	0.0321427	1.52005e-94	0.0496185	0.0557031	0.373054	0.973409	20	0.8366
CMBlobar	cg14749590	3	IL5RA;IL5RA;IL5RA;IL5RA;IL5RA;IL5RA	3147746	rs13090169	3	3152489	A	G	0.0904573	-0.0173	0.0587	0.7677	-0.325673	0.0538051	1.42326e-09	0.0531208	0.180456	0.768475	NA	NA	0.967311
CMBlobar	cg25381017	3	IL5RA;IL5RA;IL5RA;IL5RA;IL5RA;IL5RA;IL5RA;IL5RA;IL5RA;IL5RA;IL5RA;IL5RA	3151795	rs2290608	3	3151759	T	C	0.304175	0.0015	0.0406	0.9702	0.517651	0.0356254	7.77665e-48	0.00289771	0.0784315	0.970528	0.440128	20	0.996338
CMBlobar	cg21594961	3	IL5RA;IL5RA;IL5RA;IL5RA;IL5RA;IL5RA	3152916	rs17878498	3	3152930	T	G	0.219682	0.0334	0.041	0.4154	1.38028	0.0232335	0	0.024198	0.0297069	0.415326	0.491231	20	0.8366
CMBlobar	cg06798483	3	ST3GAL6	98504973	rs2454680	3	98601654	G	C	0.409543	0.0331	0.035	0.3446	-0.346502	0.0325331	1.72966e-26	-0.0955261	0.101407	0.346189	0.642502	20	0.825572
CMBlobar	cg22261780	3	GRK7	141496940	rs6806847	3	141515136	A	G	0.23161	-0.0041	0.04	0.9175	-0.24354	0.0373851	7.30007e-11	0.016835	0.164264	0.91837	0.413272	12	0.996338
CMBlobar	cg15550350	3	GRK7	141497168	rs75854649	3	141455268	A	C	0.0536779	-0.0032	0.0989	0.9744	0.539735	0.084255	1.49417e-10	-0.00592884	0.18324	0.974189	0.276709	10	0.996338
CMBlobar	cg00686926	3	GRK7	141514782	rs6806847	3	141515136	A	G	0.23161	-0.0041	0.04	0.9175	0.784711	0.034979	1.84339e-111	-0.00522485	0.0509747	0.918361	0.184534	20	0.996338
CMBlobar	cg25640519	3	GRK7	141516705	rs4234469	3	141519409	G	A	0.388668	-0.0284	0.035	0.4167	-0.369031	0.0324231	5.15676e-30	0.0769583	0.0950837	0.4183	0.545729	20	0.8366
CMBlobar	cg01201279	3	LEKR1	156543471	rs6776157	3	156543482	T	A	0.364811	-0.0126	0.0368	0.7315	-0.939071	0.0280285	4.19379e-246	0.0134175	0.0391897	0.73207	0.693034	20	0.961844
CMBlobar	cg08832018	3	LEKR1	156543647	rs62277153	3	156517233	T	C	0.0497018	0.0488	0.0845	0.5637	-0.614751	0.0766161	1.0254e-15	-0.0793817	0.13781	0.564599	0.670149	20	0.903805
CMBlobar	cg02354125	3	LEKR1	156544586	rs344074	3	156548657	A	G	0.192843	0.0533	0.0459	0.2451	1.07787	0.0396233	5.99621e-163	0.0494494	0.0426228	0.245982	0.2869	20	0.808124
CMBlobar	cg07733993	3	LEKR1	156636856	rs344083	3	156556312	C	A	0.246521	0.035	0.0414	0.3977	-0.292887	0.0385547	3.03873e-14	-0.1195	0.142224	0.400783	0.47777	10	0.8366
CMBlobar	cg01059398	3	TNFSF10	172235808	rs231988	3	172276979	T	C	0.12326	0.082	0.0542	0.13	-0.349797	0.0496737	1.8965e-12	-0.234422	0.158483	0.139097	0.836024	10	0.808124
CMBlobar	cg22572614	3	TNFSF10	172241975	rs3136591	3	172234969	A	G	0.503976	-0.0378	0.0347	0.2756	0.220826	0.0326584	1.36385e-11	-0.171175	0.159163	0.282164	0.520162	13	0.825572
CMBlobar	cg04611788	3	KNG1;KNG1;KNG1	186434169	rs80355270	3	186434180	G	A	0.195825	-0.0349	0.0444	0.431	0.433207	0.0403863	7.63648e-27	-0.0805619	0.102766	0.433079	0.56369	20	0.856639
CMBlobar	cg12454167	3	KNG1;KNG1;KNG1	186435060	rs5029975	3	186436918	T	C	0.326044	-0.0137	0.0367	0.7081	0.880643	0.0320444	2.88444e-166	-0.0155568	0.0416779	0.708953	0.559128	20	0.952325
CMBlobar	cg07876897	7	NFE2L3	26191696	rs2073536	7	26191698	C	T	0.436382	0	0.0361	0.9998	0.616463	0.0312999	2.36281e-86	0	0.0585599	1	0.166913	20	1
CMBlobar	cg03781084	7	NFE2L3	26191726	rs2073536	7	26191698	C	T	0.436382	0	0.0361	0.9998	-0.407727	0.0328556	2.31643e-35	0	0.0885396	1	0.217436	20	1
CMBlobar	cg14644871	7	NFE2L3	26192756	rs35428152	7	26157954	T	C	0.217694	0.0409	0.0422	0.3323	0.28663	0.0399292	7.05024e-13	0.142693	0.148564	0.336814	0.780173	6	0.825572
CMBlobar	cg14684457	7	NFE2L3	26192966	rs11979000	7	26150470	G	A	0.210736	0.0359	0.0423	0.3953	0.292432	0.040389	4.4739e-13	0.122764	0.145639	0.399268	0.869228	15	0.8366
CMBlobar	cg21699330	7	NFE2L3	26193032	rs62446333	7	26149563	T	A	0.209742	0.0303	0.043	0.4814	0.444008	0.0403744	3.93921e-28	0.068242	0.0970437	0.481926	0.91899	20	0.860444
CMBlobar	cg10536999	7	NFE2L3	26193109	rs2107348	7	26155514	G	A	0.21173	0.032	0.0424	0.4501	0.411939	0.040293	1.55483e-24	0.0776814	0.103208	0.451649	0.929234	18	0.860444
CMBlobar	cg07945582	7	NFE2L3	26206579	rs62446330	7	26146633	C	T	0.210736	0.0301	0.0426	0.4797	0.230024	0.0405015	1.35173e-08	0.130856	0.186626	0.483199	NA	NA	0.860444
CMBlobar	cg00677730	9	ST6GALNAC4;ST6GALNAC4	130672636	rs10819317	9	130668957	G	A	0.172962	0.0301	0.0533	0.5715	-0.260852	0.0417605	4.2008e-10	-0.115391	0.205164	0.57382	NA	NA	0.903805
CMBlobar	cg04416752	9	ST6GALNAC4;ST6GALNAC4	130679027	rs10819317	9	130668957	G	A	0.172962	0.0301	0.0533	0.5715	0.27452	0.0406927	1.51795e-11	0.109646	0.194836	0.573599	NA	NA	0.903805
CMBlobar	cg14457284	9	GFI1B;GFI1B	135852984	rs10119210	9	135853102	C	T	0.483101	-0.0152	0.0388	0.6962	-0.3555	0.0323675	4.60194e-28	0.0427567	0.109211	0.695425	0.164929	17	0.952325
CMBlobar	cg05001389	9	GFI1B;GFI1B	135853034	rs10119210	9	135853102	C	T	0.483101	-0.0152	0.0388	0.6962	-0.508727	0.0319223	3.54146e-57	0.0298785	0.0762918	0.695329	0.118671	20	0.952325
CMBlobar	cg20143773	9	GFI1B;GFI1B	135863521	rs62579579	9	135863295	A	G	0.267396	-0.0612	0.0428	0.1529	-0.235716	0.0364799	1.03644e-10	0.259634	0.185967	0.162675	0.0363047	3	0.808124
CMBlobar	cg12658925	9	GFI1B;GFI1B	135865263	rs606141	9	135862479	A	G	0.173956	0.0126	0.0479	0.793	0.238357	0.0394671	1.54699e-09	0.0528619	0.20115	0.792706	0.230907	9	0.976913
CMBlobar	cg04703696	9	GBGT1	136036629	rs2073924	9	136037742	A	G	0.182903	-0.0915	0.0485	0.05931	0.805036	0.0375842	8.79021e-102	-0.11366	0.060479	0.0602005	0.997867	16	0.637417
CMBlobar	cg14653977	9	GBGT1	136038692	rs7854638	9	136036307	G	C	0.185885	-0.0937	0.0497	0.05934	0.253722	0.0400345	2.33398e-10	-0.369302	0.204367	0.0707546	0.806526	5	0.641112
CMBlobar	cg14472025	9	GBGT1	136039125	rs35637464	9	136032671	A	T	0.0904573	0.1146	0.0989	0.2466	0.363318	0.0596123	1.09658e-09	0.315426	0.27709	0.254972	NA	NA	0.813544
CMBlobar	cg14440550	9	ABO	136131118	rs8176722	9	136132754	A	C	0.11332	0.0412	0.063	0.5131	-1.71079	0.0410436	0	-0.0240824	0.0368296	0.513184	0.298938	20	0.860444
CMBlobar	cg12020464	9	ABO	136131183	rs8176730	9	136132525	C	T	0.11332	0.0335	0.0626	0.5922	-1.88803	0.0372539	0	-0.0177434	0.0331581	0.592571	0.420307	20	0.903922
CMBlobar	cg00017475	9	ABO	136131707	rs8176725	9	136132617	A	G	0.114314	0.0341	0.0624	0.5853	-0.529599	0.0527415	1.00225e-23	-0.0643883	0.117999	0.585295	0.185291	20	0.903805
CMBlobar	cg13850847	9	ABO	136131739	rs7873522	9	136131905	C	T	0.335984	-0.0705	0.0374	0.05915	-0.826153	0.0301004	7.63265e-166	0.0853353	0.0453767	0.0600268	0.0921178	20	0.637417
CMBlobar	cg14636261	9	ABO	136133628	rs7469795	9	136130893	C	T	0.311133	-0.0765	0.0399	0.05515	-0.407886	0.0338498	1.94264e-33	0.187552	0.099052	0.0582948	0.58616	20	0.637417
CMBlobar	cg11879188	9	ABO	136149908	rs582094	9	136145484	T	A	0.370775	0.0727	0.0377	0.05379	0.935527	0.0323937	2.13502e-183	0.0777102	0.0403879	0.0543424	0.373998	20	0.637417
CMBlobar	cg21160290	9	ABO	136149941	rs554833	9	136147160	T	C	0.371769	0.0664	0.0377	0.07802	1.34322	0.0236474	0	0.0494335	0.0280804	0.0783354	0.375892	20	0.641112
CMBlobar	cg22535403	9	ABO	136150032	rs554833	9	136147160	T	C	0.371769	0.0664	0.0377	0.07802	1.31203	0.0248586	0	0.0506086	0.0287501	0.0783581	0.39432	20	0.641112
CMBlobar	cg13506600	9	ABO	136150361	rs687621	9	136137065	G	A	0.370775	0.0736	0.0367	0.04469	0.675267	0.0357579	1.53228e-79	0.108994	0.0546545	0.0461263	0.406225	20	0.637417
CMBlobar	cg07241568	9	ABO	136150823	rs550057	9	136146597	T	C	0.282306	0.0762	0.041	0.06307	0.648122	0.0394888	1.5491e-60	0.11757	0.063664	0.0647857	0.624627	20	0.641112
CMBlobar	cg24267699	9	ABO	136151359	rs582094	9	136145484	T	A	0.370775	0.0727	0.0377	0.05379	0.906922	0.033381	1.51818e-162	0.0801613	0.0416738	0.0544119	0.366667	20	0.637417
CMBlobar	cg06818865	9	ABO	136151958	rs8176649	9	136147295	A	G	0.379722	0.0062	0.036	0.8626	-0.591024	0.0321899	2.71996e-75	-0.0104903	0.0609139	0.863269	0.0438548	20	0.996338
CMBlobar	cg25307641	9	SURF2;SURF1	136222163	rs3124752	9	136264493	T	C	0.461233	0.0111	0.0352	0.7514	-0.184882	0.033113	2.35911e-08	-0.0600383	0.190695	0.752884	0.955769	5	0.967311
CMBlobar	cg21241477	9	SURF1;SURF2	136223965	rs658517	9	136222490	G	A	0.465209	0.0098	0.035	0.7805	0.877226	0.028252	1.13911e-211	0.0111716	0.0399001	0.779486	0.397298	20	0.974358
CMBlobar	cg02257517	9	SLC2A6;SLC2A6	136340262	rs1054379	9	136335824	T	C	0.0974155	-0.0152	0.0598	0.799	-0.533789	0.0527037	4.14598e-24	0.0284757	0.112065	0.799418	0.459216	20	0.976913
CMBlobar	cg25020204	9	DBH	136500234	rs1611114	9	136500203	T	C	0.267396	0.0365	0.0424	0.3896	-0.260616	0.0375968	4.15331e-12	-0.140053	0.163941	0.392946	0.914701	9	0.8366
CMBlobar	cg06708731	9	DBH	136501420	rs4744534	9	136562165	A	G	0.359841	-0.001	0.0398	0.9796	0.248174	0.0353566	2.23198e-12	-0.00402943	0.160372	0.979955	0.769167	10	0.996564
CMBlobar	cg14581628	9	DBH	136503185	rs10993770	9	136564575	A	C	0.383698	-0.0015	0.0378	0.9692	0.303327	0.0350742	5.23379e-18	-0.00494516	0.124619	0.968347	0.397226	10	0.996338
CMBlobar	cg14368247	9	DBH	136516616	rs7864658	9	136515284	G	A	0.477137	-0.0082	0.038	0.8292	0.230037	0.0316471	3.62629e-13	-0.0356464	0.165264	0.829226	0.0552155	5	0.988481
CMBlobar	cg13521156	9	DBH	136520852	rs61149283	9	136519258	G	A	0.135189	-0.0394	0.0556	0.4781	0.273729	0.0456035	1.94459e-09	-0.143938	0.204531	0.481591	0.459583	12	0.860444
CMBlobar	cg13651137	9	DBH	136522662	rs916620	9	136596750	T	C	0.34493	0.0455	0.0376	0.2263	0.206402	0.0334815	7.06362e-10	0.220444	0.185645	0.235052	0.344069	13	0.808124
CMBlobar	cg14138047	9	DBH	136522716	rs129915	9	136524918	G	A	0.32505	0.0015	0.0397	0.9692	-0.299289	0.0365859	2.82787e-16	-0.00501188	0.132649	0.969861	0.545332	20	0.996338
CMBlobar	cg14007688	9	DBH	136522927	rs2073837	9	136522928	A	G	0.342942	0.0001	0.0391	0.9973	-1.36426	0.0202654	0	-7.32998e-05	0.0286602	0.997959	0.22092	20	1
CMBlobar	cg10746447	11	MAML2	95809716	rs9645610	11	95803410	C	T	0.195825	0.0628	0.0464	0.1758	-0.435434	0.043	4.21995e-24	-0.144224	0.107508	0.179752	0.591318	14	0.808124
CMBlobar	cg11588317	11	MAML2	95837120	rs7938402	11	95839646	T	G	0.280318	0.0095	0.0368	0.7962	0.54972	0.0344273	2.15046e-57	0.0172815	0.0669519	0.796315	0.473299	20	0.976913
CMBlobar	cg01219426	11	MAML2	95856658	rs10831488	11	95853372	A	C	0.359841	0.0307	0.0373	0.4107	0.209936	0.0337209	4.79411e-10	0.146235	0.179219	0.414525	NA	NA	0.8366
CMBlobar	cg18219522	11	MAML2	95870414	rs7115104	11	95864253	C	G	0.145129	0.0412	0.0505	0.4154	-0.778303	0.044965	4.01853e-67	-0.0529357	0.0649568	0.415108	0.442222	20	0.8366
CMBlobar	cg22637890	11	MAML2	95954652	rs722147	11	95961510	T	C	0.0755467	-0.08	0.062	0.1967	0.314874	0.0535987	4.23716e-09	-0.25407	0.201598	0.207568	0.668718	4	0.808124
CMBlobar	cg22978477	11	MAML2	96040893	rs78333611	11	96044855	C	T	0.0337972	-0.0377	0.0977	0.6996	-2.13251	0.0688888	2.12074e-210	0.0176787	0.0458181	0.699611	0.232395	20	0.952325
CMBlobar	cg06716182	11	MAML2	96074944	rs143186626	11	95983462	T	C	0.0387674	0.0089	0.1112	0.9359	0.701748	0.0793625	9.37595e-19	0.0126826	0.158468	0.936211	0.0936496	5	0.996338
CMBlobar	cg13275129	11	MAML2;MAML2	96076288	rs11021542	11	96076289	G	C	0.276342	-0.0511	0.0379	0.1781	-1.38877	0.0174059	0	0.0367952	0.0272942	0.177629	0.00848861	20	0.808124
CMBlobar	cg10825847	11	CASP5;CASP5;CASP5;CASP5;CASP5;CASP5	104894216	rs3181317	11	104880331	T	C	0.337972	-0.0131	0.0367	0.7205	0.198538	0.03283	1.4715e-09	-0.0659823	0.185173	0.721595	0.316999	3	0.955052
CMBlobar	cg11304234	11	IL18;IL18	112034801	rs10891343	11	112080384	T	C	0.487078	0.0413	0.035	0.2377	0.211074	0.0321845	5.44463e-11	0.195666	0.168481	0.245499	0.433391	17	0.808124
CMBlobar	cg26534425	11	IL18	112034925	rs10891343	11	112080384	T	C	0.487078	0.0413	0.035	0.2377	0.195636	0.0325873	1.93172e-09	0.211106	0.182327	0.246927	0.91561	10	0.808124
CMBlobar	cg08203715	11	ST3GAL4;ST3GAL4	126226154	rs59379014	11	126228000	T	C	0.0656064	-0.0998	0.0707	0.1581	-0.780622	0.0627061	1.41774e-35	0.127847	0.0911492	0.160733	0.105933	20	0.808124
CMBlobar	cg19008371	11	ST3GAL4	126226766	rs78471630	11	126221298	T	G	0.055666	-0.1246	0.0821	0.1293	-0.391451	0.068177	9.37362e-09	0.318303	0.216935	0.142303	0.574722	6	0.808124
CMBlobar	cg05055844	11	ST3GAL4	126275997	rs10790802	11	126277812	T	C	0.417495	0.0195	0.035	0.5769	0.586968	0.0310016	6.04069e-80	0.0332216	0.0596543	0.577595	0.131605	20	0.903805
CMBlobar	cg00292447	11	ST3GAL4	126276006	rs142471120	11	126034395	C	T	0.0487078	-0.0629	0.128	0.6232	-0.931556	0.0807422	8.5465e-31	0.0675214	0.137529	0.623454	0.438258	20	0.937824
CMBlobar	cg01572652	12	C12orf42;C12orf42	103695883	rs12229882	12	103789701	A	G	0.141153	-0.0242	0.0608	0.6906	0.348177	0.0465895	7.82097e-14	-0.0695049	0.174871	0.691026	0.773204	6	0.952325
CMBlobar	cg27663938	12	C12orf42;C12orf42	103696381	rs7139385	12	103897139	T	C	0.190855	0.0243	0.0506	0.6309	-0.259322	0.0423924	9.52482e-10	-0.0937059	0.195725	0.632107	0.630468	12	0.937824
CMBlobar	cg17063780	12	C12orf42;C12orf42	103816811	rs12298824	12	103868698	G	T	0.157058	0.004	0.0472	0.9319	0.266172	0.0437862	1.21012e-09	0.0150279	0.177346	0.93247	0.575477	6	0.996338
CMBlobar	cg02619087	12	C12orf42;C12orf42	103838906	rs12308341	12	103852745	A	G	0.144135	-0.0242	0.0509	0.6338	0.309178	0.0463874	2.64434e-11	-0.0782721	0.165048	0.635331	0.238488	4	0.937824
CMBlobar	cg18798446	12	C12orf42;C12orf42	103862780	rs10861020	12	103859726	G	C	0.157058	0.007	0.0483	0.8846	0.31816	0.0447833	1.20817e-12	0.0220015	0.151842	0.884792	0.253079	7	0.996338
CMBlobar	cg25935014	12	C12orf42;C12orf42	103889042	rs12422517	12	103889031	A	G	0.324056	0.0472	0.038	0.2146	0.38291	0.0354839	3.79245e-27	0.123267	0.0998953	0.217219	0.439431	20	0.808124
CMBlobar	cg26381364	12	C12orf42;C12orf42	103889772	rs4499092	12	103934387	T	C	0.172962	-0.0166	0.0456	0.7164	-0.299017	0.0422198	1.41686e-12	0.0555152	0.152701	0.71619	0.826746	8	0.95492
CMBlobar	cg11342468	12	C12orf42;C12orf42	103889784	rs2374050	12	103895177	T	C	0.184891	-0.0044	0.0475	0.9268	0.26072	0.0408903	1.81663e-10	-0.0168763	0.182207	0.926204	0.0837793	10	0.996338
CMBlobar	cg13702005	12	C12orf42;C12orf42	103889789	rs10778260	12	103925240	C	T	0.192843	-0.0179	0.0431	0.6782	-0.246408	0.0411271	2.08066e-09	0.0726437	0.175333	0.67864	0.762824	5	0.952325
CMBlobar	cg12814529	12	C12orf42;C12orf42	103890083	rs2374047	12	103934820	A	T	0.171968	-0.0188	0.0456	0.6805	0.262351	0.0419973	4.18794e-10	-0.0716597	0.174191	0.68079	0.512803	13	0.952325
CMBlobar	cg06824277	12	C12orf42;C12orf42	103890274	rs10778260	12	103925240	C	T	0.192843	-0.0179	0.0431	0.6782	0.533648	0.0414538	6.36087e-38	-0.0335427	0.0808069	0.678071	0.811616	20	0.952325
CMBlobar	cg16497413	12	MMAB	109992779	rs7970557	12	110002133	T	C	0.176938	0.0389	0.0461	0.398	0.400983	0.0425083	3.98296e-21	0.0970116	0.115427	0.400649	0.88171	20	0.8366
CMBlobar	cg19816075	12	OAS3	113408421	rs77693504	12	113411654	T	C	0.0248509	0.0428	0.1448	0.7674	-3.81152	0.0541058	0	-0.0112291	0.0379904	0.767553	0.573582	12	0.967311
CMBlobar	cg09253125	12	IQCD;TPCN1;IQCD;TPCN1	113658854	rs61943583	12	113663606	A	G	0.0894632	-0.1993	0.0811	0.01404	-0.373949	0.06102	8.88211e-10	0.53296	0.233662	0.022554	0.656325	6	0.42439
CMBlobar	cg11930955	12	TPCN1;TPCN1;IQCD	113660045	rs2059767	12	113730264	A	G	0.0934394	-0.2074	0.0784	0.008147	-0.349148	0.0629892	2.97361e-08	0.594017	0.248808	0.0169658	0.38695	7	0.42439
CMBlobar	cg21110337	12	TPCN1;TPCN1	113671028	rs61943639	12	113725608	T	C	0.0884692	-0.2106	0.0826	0.01083	-0.781488	0.0628198	1.58207e-35	0.269486	0.107893	0.0124996	0.707484	20	0.42439
CMBlobar	cg15125438	12	TPCN1;TPCN1	113684389	rs12298653	12	113728988	C	T	0.0934394	-0.1949	0.0763	0.01059	-0.458469	0.0615449	9.38101e-14	0.425111	0.175936	0.0156799	0.644191	9	0.42439
CMBlobar	cg12914100	12	TPCN1;TPCN1	113734359	rs61943568	12	113650020	A	G	0.0894632	-0.1932	0.0807	0.01663	0.499817	0.0621953	9.26283e-16	-0.386541	0.168471	0.0217673	0.668126	16	0.42439
CMBlobar	cg14101638	12	HNF1A	121416612	rs2393791	12	121423956	C	T	0.416501	-0.0155	0.0355	0.662	0.450474	0.0310096	8.17904e-48	-0.0344082	0.0788415	0.66253	0.905529	20	0.952325
CMBlobar	cg10359332	14	AKAP6	32835247	rs72666165	14	32835317	C	A	0.0387674	-0.1202	0.1139	0.2911	-0.464977	0.0849651	4.43571e-08	0.258507	0.249471	0.300099	0.305209	7	0.825572
CMBlobar	cg02248514	14	AKAP6	32842070	rs7494316	14	32842066	T	C	0.393638	-0.0106	0.0356	0.7665	-0.814298	0.0299496	8.7767e-163	0.0130173	0.0437213	0.765906	0.841362	16	0.967311
CMBlobar	cg13811867	14	AKAP6	32896478	rs17099069	14	32896479	A	G	0.0497018	-0.1225	0.1036	0.2371	-3.17054	0.0548577	0	0.038637	0.0326827	0.237132	0.42287	20	0.808124
CMBlobar	cg09998151	14	AKAP6	32926900	rs4329831	14	32926901	G	A	0.482107	0.0473	0.0354	0.1815	1.25686	0.0174762	0	0.0376335	0.0281703	0.181573	0.131432	20	0.808124
CMBlobar	cg01606800	14	SERPINA1;SERPINA1;SERPINA1;SERPINA1;SERPINA1;SERPINA1;SERPINA1;SERPINA1;SERPINA1;SERPINA1;SERPINA1	94855990	rs8008743	14	94857010	G	C	0.498012	-0.029	0.0347	0.4037	-0.277231	0.0325244	1.54434e-17	0.104606	0.125767	0.405552	0.687815	19	0.8366
CMBlobar	cg02181506	14	SERPINA1;SERPINA1;SERPINA1;SERPINA1;SERPINA1;SERPINA1;SERPINA1;SERPINA1;SERPINA1;SERPINA1;SERPINA1;SERPINA1;SERPINA1;SERPINA1;SERPINA1;SERPINA1;SERPINA1;SERPINA1;SERPINA1;SERPINA1	94856984	rs1570141	14	94856637	A	G	0.439364	0.0049	0.0351	0.8877	-0.300453	0.0329802	8.23111e-20	-0.0163087	0.116837	0.888988	0.228477	12	0.996338
CMBlobar	cg10524915	14	SERPINA1;SERPINA1;SERPINA1;SERPINA1;SERPINA1;SERPINA1;SERPINA1;SERPINA1;SERPINA1;SERPINA1	94857046	rs1122629	14	94855831	A	G	0.507952	-0.0355	0.035	0.3098	0.259418	0.0327392	2.30389e-15	-0.136845	0.136018	0.314379	0.573679	10	0.825572
CMBlobar	cg04179148	14	SERPINA1;SERPINA1;SERPINA1;SERPINA1;SERPINA1;SERPINA1;SERPINA1;SERPINA1;SERPINA1;SERPINA1	94858339	rs2402446	14	94866137	T	A	0.471173	-0.0024	0.0347	0.9437	-0.326785	0.0319914	1.70271e-24	0.00734428	0.106188	0.94486	0.0695951	19	0.996338
CMBlobar	cg18676586	16	TNFRSF17	12058834	rs2869492	16	12071341	C	T	0.416501	-0.0333	0.035	0.3406	0.188339	0.0344285	4.48923e-08	-0.176809	0.188625	0.348575	0.718292	14	0.825572
CMBlobar	cg02368508	16	TNFRSF17	12060182	rs2869492	16	12071341	C	T	0.416501	-0.0333	0.035	0.3406	0.345594	0.033493	5.81874e-25	-0.0963558	0.101705	0.34343	0.655992	20	0.825572
CMBlobar	cg09319797	16	TNFRSF17	12061715	rs8050827	16	12119676	T	G	0.397614	-0.017	0.0358	0.6342	0.237141	0.0332922	1.05581e-12	-0.0716873	0.1513	0.635636	0.606267	10	0.937824
CMBlobar	cg24089111	17	SARM1;VTN	26697498	rs59046213	17	26706435	T	G	0.0795229	0.0667	0.0652	0.3066	-0.451819	0.0584373	1.06125e-14	-0.147625	0.145563	0.310503	0.718707	11	0.825572
CMBlobar	cg19923798	17	SARM1;VTN	26698570	rs111502247	17	26698470	C	T	0.0805169	0.07	0.0648	0.2799	-0.403832	0.0565806	9.51889e-13	-0.173339	0.16229	0.285483	0.183254	4	0.825572
CMBlobar	cg20686234	17	SARM1	26699485	rs12165032	17	26704830	C	T	0.0805169	0.0566	0.0738	0.4428	0.351176	0.0638072	3.71894e-08	0.161173	0.212182	0.447495	NA	NA	0.860444
CMBlobar	cg14592794	17	SARM1	26700958	rs16964224	17	26658162	G	A	0.0775348	0.0405	0.0672	0.5466	-0.618256	0.0596344	3.48749e-25	-0.0655068	0.108876	0.547399	0.501186	20	0.895743
CMBlobar	cg25356504	17	SARM1	26707476	rs145923966	17	26706361	A	G	0.0795229	0.0679	0.0772	0.3791	0.39769	0.0594938	2.31618e-11	0.170736	0.195794	0.383199	0.379923	6	0.8366
CMBlobar	cg17471102	19	FUT3;FUT3;FUT3;FUT3	5851255	rs778798	19	5839613	A	C	0.266402	0.0649	0.044	0.1402	0.473804	0.0369751	1.36621e-37	0.136976	0.0934786	0.142832	0.305028	20	0.808124
CMBlobar	cg26899156	19	FUT3;FUT3;FUT3;FUT3;FUT3;FUT3;FUT3;FUT3	5851465	rs778804	19	5832692	A	T	0.243539	0.0516	0.044	0.2415	0.368793	0.0374092	6.3076e-23	0.139916	0.120149	0.244215	0.328914	17	0.808124
CMBlobar	cg05306773	19	FUT3;FUT3;FUT3;FUT3	5851616	rs778798	19	5839613	A	C	0.266402	0.0649	0.044	0.1402	0.256674	0.0372587	5.61955e-12	0.25285	0.175309	0.149215	0.486973	16	0.808124
CMBlobar	cg02776148	19	ICAM1	10395489	rs34403566	19	10407854	C	T	0.407555	0.0472	0.0363	0.1932	0.258508	0.0318886	5.20629e-16	0.182586	0.142216	0.199189	0.129202	9	0.808124
CMBlobar	cg00500176	19	ICAM4;ICAM4;ICAM4;ICAM1	10396158	rs281438	19	10399375	G	T	0.27336	-0.0396	0.0417	0.3421	-0.349886	0.0346652	5.91478e-24	0.11318	0.119708	0.344422	0.247326	18	0.825572
CMBlobar	cg00500176_172	19	ICAM4;ICAM4;ICAM4;ICAM1	10396158	rs281438	19	10399375	G	T	0.27336	-0.0396	0.0417	0.3421	-0.349886	0.0346652	5.91478e-24	0.11318	0.119708	0.344422	0.247326	18	0.825572
CMBlobar	cg20036207	19	ICAM4;ICAM4;ICAM4;ICAM1	10397031	rs281436	19	10397131	A	G	0.275348	-0.0412	0.0416	0.3227	-1.08297	0.0266951	0	0.0380435	0.0384243	0.32213	0.0808039	20	0.825572
CMBlobar	cg20036207_174	19	ICAM4;ICAM4;ICAM4;ICAM1	10397031	rs281436	19	10397131	A	G	0.275348	-0.0412	0.0416	0.3227	-1.08297	0.0266951	0	0.0380435	0.0384243	0.32213	0.0808039	20	0.825572
CMBlobar	cg09258150	19	ICAM4;ICAM4;ICAM4	10397429	rs281436	19	10397131	A	G	0.275348	-0.0412	0.0416	0.3227	-0.20253	0.0345437	4.54572e-09	0.203427	0.208312	0.328792	0.0628572	3	0.825572
CMBlobar	cg00595030	19	ICAM4;ICAM4;ICAM4	10398582	rs3093029	19	10399551	G	C	0.0984095	0.0461	0.0706	0.5135	0.385509	0.0518808	1.08049e-13	0.119582	0.18384	0.51539	0.412162	14	0.860444
CMBlobar	cg14016200	19	ICAM5;ICAM4;ICAM4;ICAM4	10399157	rs3093029	19	10399551	G	C	0.0984095	0.0461	0.0706	0.5135	0.510589	0.0512652	2.28616e-23	0.0902879	0.138569	0.514675	0.53392	20	0.860444
CMBlobar	cg20716515	19	PLAUR;PLAUR;PLAUR	44172263	rs344782	19	44172890	A	C	0.481113	0.0583	0.0351	0.09676	-0.319318	0.0330662	4.59396e-22	-0.182577	0.111536	0.101645	0.319723	20	0.762335
CMBlobar	cg20445035	19	PLAUR;PLAUR;PLAUR	44174593	rs344786	19	44171142	T	C	0.249503	0.0992	0.0414	0.01652	0.26669	0.0385849	4.7864e-12	0.371967	0.1643	0.0235772	0.697088	6	0.42439
CMBlobar	cg17168630	19	PLAUR;PLAUR;PLAUR	44174930	rs10775541	19	44181531	C	T	0.197813	0.1196	0.044	0.006545	0.257831	0.0411601	3.74994e-10	0.46387	0.186029	0.0126476	0.987809	6	0.42439
CMBlobar	cg05927401	19	NLRP12;NLRP12;NLRP12	54311615	rs744759	19	54312130	G	C	0.290258	-0.0515	0.0457	0.2603	-0.301291	0.0360407	6.28607e-17	0.170931	0.153053	0.264074	0.270966	12	0.819541
CMBlobar	cg22642498	19	NLRP12;NLRP12	54312855	rs3974832	19	54312437	G	A	0.166998	-0.0373	0.0515	0.4692	0.312348	0.0422815	1.49784e-13	-0.119418	0.165671	0.471023	0.640807	6	0.860444
CMBlobar	cg00420742	19	NLRP12;NLRP12	54313004	rs146117463	19	54329672	A	G	0.0894632	0.0945	0.0713	0.1852	-0.378438	0.0524103	5.17266e-13	-0.249711	0.191554	0.192368	0.331602	4	0.808124
CMBlobar	cg22337438	19	NLRP12;NLRP12	54327437	rs4806513	19	54329157	C	T	0.394632	-0.0559	0.0464	0.2283	-0.223092	0.0335206	2.82576e-11	0.250569	0.211366	0.235829	0.581847	9	0.808124
CMB_deep	cg09250146	1	CELSR2	109791946	rs12081530	1	109783860	A	G	0.466203	0.0082	0.0437	0.8505	-0.347588	0.0314988	2.59141e-28	-0.0235911	0.125742	0.851178	0.728089	20	0.98447
CMB_deep	cg21684021	1	CELSR2	109800400	rs12731760	1	109800349	A	G	0.0765408	0.0412	0.0806	0.6095	-0.691599	0.0516135	6.08149e-41	-0.0595721	0.116626	0.609495	0.743358	13	0.98447
CMB_deep	cg25213350	1	CELSR2	109802435	rs592355	1	109802395	A	G	0.138171	0.0298	0.0663	0.6537	1.4032	0.0389445	2.76035e-284	0.0212372	0.0472528	0.653116	0.974563	20	0.98447
CMB_deep	cg17243654	1	CELSR2	109816280	rs1277917	1	109817479	C	G	0.150099	0.0066	0.065	0.9191	-0.593791	0.046264	1.04606e-37	-0.011115	0.10947	0.919126	0.96872	14	0.98447
CMB_deep	cg00908766	1	CELSR2	109817496	rs11102967	1	109817245	C	T	0.33499	-0.0031	0.0458	0.9463	-1.23846	0.0231542	0	0.00250311	0.0369814	0.946036	0.977744	20	0.984763
CMB_deep	cg15207993	1	S100A13;S100A13;S100A13;S100A13;S100A13	153591313	rs4845563	1	153629026	A	G	0.44334	-0.0085	0.0433	0.8439	0.269777	0.0320266	3.65325e-17	-0.0315075	0.160547	0.844413	0.227504	17	0.98447
CMB_deep	cg02573566	1	S100A13;S100A13;S100A13;S100A13;S100A1;S100A13;S100A13	153599479	rs913861	1	153622220	G	A	0.477137	-0.0319	0.0421	0.4485	-1.06093	0.0244076	0	0.030068	0.0396882	0.448688	0.302109	20	0.949352
CMB_deep	cg00012362	1	S100A13;S100A13;S100A13;S100A13;S100A1;S100A13;S100A13	153599487	rs913861	1	153622220	G	A	0.477137	-0.0319	0.0421	0.4485	-1.09805	0.0232415	0	0.0290515	0.0383456	0.448677	0.300061	20	0.949352
CMB_deep	cg13946767	1	S100A13;S100A13;S100A13;S100A13;S100A1;S100A13;S100A13	153599671	rs999418	1	153600124	T	C	0.497018	-0.0044	0.0459	0.9235	-1.10724	0.0226787	0	0.00397385	0.0414545	0.923632	0.111835	20	0.98447
CMB_deep	cg11343894	1	S100A13;S100A13;S100A13;S100A13;S100A1;S100A13;S100A13	153599704	rs999418	1	153600124	T	C	0.497018	-0.0044	0.0459	0.9235	-1.11213	0.0224857	0	0.00395637	0.0412722	0.923632	0.103145	20	0.98447
CMB_deep	cg02331910	1	S100A13;S100A13;S100A1;S100A13;S100A13;S100A13	153599831	rs999418	1	153600124	T	C	0.497018	-0.0044	0.0459	0.9235	-1.09367	0.0230331	0	0.00402315	0.0419689	0.923632	0.103309	20	0.98447
CMB_deep	cg04077668	1	S100A13;S100A13;S100A13;S100A1;S100A13;S100A13;S100A13	153600064	rs999418	1	153600124	T	C	0.497018	-0.0044	0.0459	0.9235	-0.936007	0.026779	1.16493e-267	0.00470082	0.0490383	0.923632	0.112655	20	0.98447
CMB_deep	cg06419659	1	S100A13;S100A13;S100A13;S100A1;S100A13;S100A13	153600132	rs999418	1	153600124	T	C	0.497018	-0.0044	0.0459	0.9235	-1.07849	0.0235278	0	0.00407978	0.0425596	0.923632	0.103636	20	0.98447
CMB_deep	cg07898899	1	S100A13;S100A13;S100A13;S100A1;S100A13;S100A13	153600156	rs999418	1	153600124	T	C	0.497018	-0.0044	0.0459	0.9235	-1.03439	0.0246487	0	0.00425371	0.0443741	0.923632	0.10395	20	0.98447
CMB_deep	cg10963218	1	S100A13;S100A13;S100A13;S100A1;S100A13;S100A13	153600762	rs28754733	1	153598094	C	T	0.446322	-0.0236	0.0462	0.6091	0.802931	0.0288747	3.52791e-170	-0.0293923	0.0575489	0.609536	0.0406686	20	0.98447
CMB_deep	cg15559456	1	S100A13;S100A13;S100A13;S100A1;S100A13;S100A13	153600790	rs9330301	1	153594364	G	T	0.485089	-0.0141	0.0462	0.7596	-0.366957	0.0322119	4.58579e-30	0.0384241	0.125945	0.760301	0.174501	20	0.98447
CMB_deep	cg14467840	1	S100A13;S100A1;S100A13;S100A13;S100A13;S100A13	153600972	rs11580122	1	153613215	T	C	0.474155	-0.0352	0.0427	0.4094	-0.358915	0.0317427	1.21134e-29	0.0980734	0.119285	0.410978	0.17194	20	0.949352
CMB_deep	cg26148377	1	C1orf77;S100A13	153605715	rs11580122	1	153613215	T	C	0.474155	-0.0352	0.0427	0.4094	0.25034	0.0322802	8.81924e-15	-0.140609	0.171529	0.412366	0.163103	15	0.949352
CMB_deep	cg26359488	1	C1orf77;S100A13	153606037	rs2274739	1	153612133	G	A	0.475149	-0.0335	0.042	0.425	0.739234	0.0303741	7.84159e-131	-0.0453172	0.0568461	0.42534	0.158361	20	0.949352
CMB_deep	cg26548293	1	C1orf77;S100A13	153606178	rs1128894	1	153604422	T	C	0.475149	-0.0631	0.0509	0.2151	0.808486	0.0288873	2.30052e-172	-0.0780471	0.0630189	0.215541	0.0408217	20	0.949352
CMB_deep	cg17138369	1	C1orf77;S100A13	153606383	rs3828031	1	153617132	C	A	0.475149	-0.0321	0.042	0.4444	0.746657	0.0300574	3.23285e-136	-0.0429916	0.0562773	0.444912	0.181081	20	0.949352
CMB_deep	cg21936775	1	C1orf77;S100A13	153607143	rs7934	1	153618766	C	T	0.474155	-0.0332	0.042	0.4295	-0.319236	0.03204	2.19784e-23	0.103998	0.131977	0.430697	0.14984	20	0.949352
CMB_deep	cg22706106	1	C1orf77;S100A13	153607701	rs4845564	1	153642012	T	C	0.442346	-0.0105	0.0433	0.8086	-0.228697	0.0325984	2.28982e-12	0.0459123	0.189447	0.808509	0.142099	13	0.98447
CMB_deep	cg21262032	1	IL6R;IL6R	154437693	rs4240872	1	154436195	C	T	0.280318	0.08	0.05	0.1093	-0.664483	0.0381607	6.60495e-68	-0.120394	0.0755635	0.111096	0.569899	20	0.87022
CMB_deep	cg13549904	1	IL6R;IL6R	154438143	rs7514452	1	154438084	C	T	0.220676	0.1013	0.0542	0.06171	-0.418715	0.0420892	2.56607e-23	-0.241931	0.131708	0.0662294	0.568985	13	0.87022
CMB_deep	cg15633035	1	IL6R;IL6R	154439516	rs1194610	1	154296076	C	T	0.230616	-0.0309	0.0495	0.5327	0.259236	0.0382739	1.2598e-11	-0.119196	0.191755	0.5342	0.561581	11	0.980641
CMB_deep	cg24304309	1	ADAR;ADAR;ADAR;ADAR	154577895	rs61300392	1	154575685	T	A	0.0705765	0.0963	0.0899	0.2842	-0.150446	0.0163466	3.46534e-20	-0.640097	0.60159	0.287325	0.287793	14	0.949352
CMB_deep	cg06269322	1	ADAR;ADAR;ADAR;ADAR	154580460	rs59618219	1	154589931	T	C	0.189861	0.031	0.0524	0.5546	0.604438	0.0398789	6.82645e-52	0.0512873	0.0867581	0.554418	0.921756	20	0.98447
CMB_deep	cg03920003	1	ADAR;ADAR;ADAR;ADAR	154582007	rs9427102	1	154586957	G	A	0.470179	0.0138	0.0427	0.7464	1.12146	0.0227372	0	0.0123054	0.0380762	0.74656	0.953065	20	0.98447
CMB_deep	cg17218026	1	ADAR;ADAR;ADAR;ADAR	154582156	rs9427102	1	154586957	G	A	0.470179	0.0138	0.0427	0.7464	1.09604	0.0235943	0	0.0125908	0.0389594	0.746561	0.952938	20	0.98447
CMB_deep	cg09786420	1	ADAR	154583389	rs9427102	1	154586957	G	A	0.470179	0.0138	0.0427	0.7464	0.491299	0.0317035	3.65259e-54	0.0280888	0.0869313	0.746608	0.855865	20	0.98447
CMB_deep	cg27530370	1	ADAR	154589288	rs3766922	1	154577055	G	T	0.471173	0.0127	0.0427	0.7651	0.249899	0.0320268	6.05396e-15	0.0508205	0.170993	0.766308	0.933917	8	0.98447
CMB_deep	cg18713316	1	KCNN3;KCNN3	154732860	rs12406117	1	154740879	G	A	0.412525	-0.0671	0.0443	0.1302	-0.351649	0.032068	5.58385e-28	0.190815	0.127174	0.133504	0.361679	20	0.87022
CMB_deep	cg24675344	1	KCNN3;KCNN3	154732993	rs10908436	1	154733000	A	G	0.324056	-0.109	0.0474	0.02149	0.266326	0.0338298	3.47545e-15	-0.409273	0.185415	0.0272905	0.315411	3	0.87022
CMB_deep	cg23597057	1	KCNN3;KCNN3	154733198	rs10908436	1	154733000	A	G	0.324056	-0.109	0.0474	0.02149	-0.197107	0.0344326	1.03783e-08	0.552999	0.259157	0.0328557	0.222817	6	0.87022
CMB_deep	cg16489975	1	KCNN3;KCNN3	154733435	rs1553611	1	154732308	A	G	0.121272	-0.0803	0.0691	0.2447	0.330988	0.0473762	2.82085e-12	-0.242607	0.211637	0.251657	0.163052	4	0.949352
CMB_deep	cg18755616	1	KCNN3;KCNN3	154733492	rs77716853	1	154735404	C	T	0.082505	0.0864	0.0843	0.3054	-0.938967	0.0567191	1.48141e-61	-0.092016	0.0899514	0.30633	0.414217	12	0.949352
CMB_deep	cg09768411	1	KCNN3;KCNN3	154744848	rs1131820	1	154744852	A	G	0.255467	-0.0172	0.0478	0.7184	-1.06626	0.0285103	4.03908e-306	0.0161312	0.0448317	0.718985	0.0464248	20	0.98447
CMB_deep	cg22732644	1	KCNN3;KCNN3	154745124	rs12047201	1	154745455	T	C	0.411531	0.031	0.0443	0.4838	0.361597	0.0337383	8.4063e-27	0.0857308	0.122773	0.484997	0.217193	20	0.949352
CMB_deep	cg02289321	1	KCNN3;KCNN3	154746968	rs12047201	1	154745455	T	C	0.411531	0.031	0.0443	0.4838	0.295524	0.0337034	1.81265e-18	0.104898	0.15038	0.485455	0.278585	20	0.949352
CMB_deep	cg03420144	1	KCNN3;KCNN3	154785616	rs6688257	1	154783579	T	C	0.0755467	-0.0642	0.0787	0.4147	0.358266	0.0563989	2.12036e-10	-0.179196	0.221473	0.418451	0.0334737	3	0.949352
CMB_deep	cg13396821	1	KCNN3;KCNN3	154812952	rs36088503	1	154812943	A	G	0.212724	0.0231	0.0547	0.6726	-0.355422	0.0405144	1.7437e-18	-0.0649932	0.15408	0.67316	0.294076	19	0.98447
CMB_deep	cg16296829	1	KCNN3;KCNN3	154832535	rs4845675	1	154825806	C	T	0.230616	0.0039	0.0509	0.9382	0.303537	0.040036	3.41335e-14	0.0128485	0.167698	0.938928	0.527334	16	0.984763
CMB_deep	cg18315680	1	KCNN3;KCNN3	154833117	rs4845397	1	154832304	T	C	0.297217	0.0356	0.0468	0.4473	0.597827	0.0343143	5.60685e-68	0.059549	0.0783581	0.447279	0.471279	17	0.949352
CMB_deep	cg10503610	1	KCNN3;KCNN3	154833121	rs4845397	1	154832304	T	C	0.297217	0.0356	0.0468	0.4473	0.541564	0.035186	1.86764e-53	0.0657355	0.0865219	0.4474	0.621658	16	0.949352
CMB_deep	cg06221963	1	KCNN3	154839813	rs4845679	1	154861187	T	G	0.399602	0.076	0.0441	0.08448	-1.19978	0.0197811	0	-0.0633449	0.0367716	0.0849499	0.82153	20	0.87022
CMB_deep	cg09359103	1	KCNN3	154839909	rs4845679	1	154861187	T	G	0.399602	0.076	0.0441	0.08448	-1.16078	0.0212409	0	-0.0654732	0.0380106	0.084979	0.807529	20	0.87022
CMB_deep	cg16680214	1	KCNN3	154839983	rs1007170	1	154881461	A	G	0.400596	0.0709	0.0436	0.1038	-0.916216	0.0276099	1.81187e-241	-0.0773835	0.0476441	0.104334	0.798798	20	0.87022
CMB_deep	cg15077070	2	IL1RL2	102803290	rs12474258	2	102816695	C	T	0.400596	0.0019	0.0436	0.9655	-0.249842	0.0329367	3.31169e-14	-0.00760481	0.174513	0.965241	0.92896	17	0.987431
CMB_deep	cg22797169	2	IL1RL2	102803407	rs917994	2	102837414	G	A	0.40159	0.0056	0.0436	0.8971	-0.298943	0.0333089	2.83664e-19	-0.0187327	0.145862	0.897811	0.890312	20	0.98447
CMB_deep	cg14837955	2	IL1RL2;IL1RL2	102803435	rs2302621	2	102842124	G	T	0.40159	0.006	0.0437	0.8899	-0.326629	0.0326768	1.59079e-23	-0.0183695	0.133804	0.890804	0.949386	20	0.98447
CMB_deep	cg08023416	2	IL1RL2	102803787	rs2302621	2	102842124	G	T	0.40159	0.006	0.0437	0.8899	-0.620022	0.0316287	1.45273e-85	-0.00967708	0.0704831	0.890796	0.874956	20	0.98447
CMB_deep	cg13315345	2	IL1RL2	102803985	rs917994	2	102837414	G	A	0.40159	0.0056	0.0436	0.8971	-0.638032	0.0314551	1.78409e-91	-0.00877699	0.0683365	0.897802	0.870712	20	0.98447
CMB_deep	cg01376829	2	IL1RL2	102804405	rs13014004	2	102840667	T	C	0.141153	-0.0738	0.0659	0.2627	0.341881	0.0462607	1.46487e-13	-0.215865	0.194958	0.268191	0.148236	13	0.949352
CMB_deep	cg00674896	2	IL1RL2	102804576	rs34778121	2	102841567	T	C	0.449304	0.0193	0.042	0.6464	-0.273013	0.0329359	1.13997e-16	-0.0706926	0.154075	0.646364	0.850378	20	0.98447
CMB_deep	cg26788216	2	IL1RL2	102844110	rs1997502	2	102844249	A	G	0.335984	0.0091	0.0458	0.8428	0.663059	0.0321427	1.52005e-94	0.0137243	0.069077	0.842512	0.888533	20	0.98447
CMB_deep	cg14749590	3	IL5RA;IL5RA;IL5RA;IL5RA;IL5RA;IL5RA	3147746	rs13090169	3	3152489	A	G	0.0904573	-0.0819	0.0792	0.3011	-0.325673	0.0538051	1.42326e-09	0.251479	0.246712	0.30805	NA	NA	0.949352
CMB_deep	cg25381017	3	IL5RA;IL5RA;IL5RA;IL5RA;IL5RA;IL5RA;IL5RA;IL5RA;IL5RA;IL5RA;IL5RA;IL5RA	3151795	rs2290608	3	3151759	T	C	0.304175	0.0161	0.0503	0.7498	0.517651	0.0356254	7.77665e-48	0.031102	0.0971933	0.748967	0.480691	20	0.98447
CMB_deep	cg21594961	3	IL5RA;IL5RA;IL5RA;IL5RA;IL5RA;IL5RA	3152916	rs17878498	3	3152930	T	G	0.219682	-0.0321	0.053	0.5451	1.38028	0.0232335	0	-0.0232562	0.0384	0.544761	0.502258	20	0.98447
CMB_deep	cg06798483	3	ST3GAL6	98504973	rs2454680	3	98601654	G	C	0.409543	-0.0461	0.0427	0.281	-0.346502	0.0325331	1.72966e-26	0.133044	0.123863	0.282768	0.963662	20	0.949352
CMB_deep	cg22261780	3	GRK7	141496940	rs6806847	3	141515136	A	G	0.23161	0.0073	0.0491	0.8817	-0.24354	0.0373851	7.30007e-11	-0.0299745	0.201662	0.88184	0.442562	12	0.98447
CMB_deep	cg15550350	3	GRK7	141497168	rs75854649	3	141455268	A	C	0.0536779	0.1488	0.1411	0.2917	0.539735	0.084255	1.49417e-10	0.275691	0.264943	0.298077	0.558734	9	0.949352
CMB_deep	cg00686926	3	GRK7	141514782	rs6806847	3	141515136	A	G	0.23161	0.0073	0.0491	0.8817	0.784711	0.034979	1.84339e-111	0.00930279	0.0625722	0.881812	0.194888	20	0.98447
CMB_deep	cg25640519	3	GRK7	141516705	rs4234469	3	141519409	G	A	0.388668	-0.0162	0.0427	0.7055	-0.369031	0.0324231	5.15676e-30	0.0438987	0.115773	0.704554	0.326608	20	0.98447
CMB_deep	cg01201279	3	LEKR1	156543471	rs6776157	3	156543482	T	A	0.364811	0.0079	0.0438	0.8562	-0.939071	0.0280285	4.19379e-246	-0.00841257	0.0466425	0.856868	0.782462	20	0.98447
CMB_deep	cg08832018	3	LEKR1	156543647	rs62277153	3	156517233	T	C	0.0497018	-0.0949	0.1393	0.4959	-0.614751	0.0766161	1.0254e-15	0.154371	0.227411	0.497251	0.526416	20	0.949352
CMB_deep	cg02354125	3	LEKR1	156544586	rs344074	3	156548657	A	G	0.192843	-0.0026	0.0557	0.9627	1.07787	0.0396233	5.99621e-163	-0.00241216	0.0516761	0.962769	0.542528	20	0.987431
CMB_deep	cg07733993	3	LEKR1	156636856	rs344083	3	156556312	C	A	0.246521	-0.0419	0.0505	0.4064	-0.292887	0.0385547	3.03873e-14	0.143059	0.173447	0.409486	0.557495	10	0.949352
CMB_deep	cg01059398	3	TNFSF10	172235808	rs231988	3	172276979	T	C	0.12326	0.0463	0.0691	0.5025	-0.349797	0.0496737	1.8965e-12	-0.132362	0.198435	0.504753	0.284791	10	0.949352
CMB_deep	cg22572614	3	TNFSF10	172241975	rs3136591	3	172234969	A	G	0.503976	-0.0122	0.0429	0.776	0.220826	0.0326584	1.36385e-11	-0.0552471	0.194442	0.77631	0.110758	13	0.98447
CMB_deep	cg04611788	3	KNG1;KNG1;KNG1	186434169	rs80355270	3	186434180	G	A	0.195825	-0.076	0.0548	0.1656	0.433207	0.0403863	7.63648e-27	-0.175436	0.127551	0.169003	0.37721	20	0.87022
CMB_deep	cg12454167	3	KNG1;KNG1;KNG1	186435060	rs5029975	3	186436918	T	C	0.326044	-0.0174	0.0457	0.7028	0.880643	0.0320444	2.88444e-166	-0.0197583	0.0518989	0.70342	0.553421	20	0.98447
CMB_deep	cg07876897	7	NFE2L3	26191696	rs2073536	7	26191698	C	T	0.436382	-0.0104	0.0445	0.8145	0.616463	0.0312999	2.36281e-86	-0.0168704	0.0721911	0.815225	0.379173	20	0.98447
CMB_deep	cg03781084	7	NFE2L3	26191726	rs2073536	7	26191698	C	T	0.436382	-0.0104	0.0445	0.8145	-0.407727	0.0328556	2.31643e-35	0.0255073	0.109161	0.815244	0.461909	20	0.98447
CMB_deep	cg14644871	7	NFE2L3	26192756	rs35428152	7	26157954	T	C	0.217694	-0.0355	0.0529	0.5024	0.28663	0.0399292	7.05024e-13	-0.123853	0.185363	0.504029	0.930848	6	0.949352
CMB_deep	cg14684457	7	NFE2L3	26192966	rs11979000	7	26150470	G	A	0.210736	-0.0443	0.0531	0.4042	0.292432	0.040389	4.4739e-13	-0.151488	0.182782	0.407222	0.823802	13	0.949352
CMB_deep	cg21699330	7	NFE2L3	26193032	rs62446333	7	26149563	T	A	0.209742	-0.0396	0.0539	0.4629	0.444008	0.0403744	3.93921e-28	-0.0891876	0.121665	0.463522	0.959343	20	0.949352
CMB_deep	cg10536999	7	NFE2L3	26193109	rs2107348	7	26155514	G	A	0.21173	-0.0459	0.0533	0.3891	0.411939	0.040293	1.55483e-24	-0.111424	0.129846	0.390824	0.974532	18	0.949352
CMB_deep	cg07945582	7	NFE2L3	26206579	rs62446330	7	26146633	C	T	0.210736	-0.0406	0.0533	0.4467	0.230024	0.0405015	1.35173e-08	-0.176503	0.23379	0.450269	NA	NA	0.949352
CMB_deep	cg00677730	9	ST6GALNAC4;ST6GALNAC4	130672636	rs10819317	9	130668957	G	A	0.172962	0.0754	0.0663	0.2551	-0.260852	0.0417605	4.2008e-10	-0.289053	0.258345	0.263199	NA	NA	0.949352
CMB_deep	cg04416752	9	ST6GALNAC4;ST6GALNAC4	130679027	rs10819317	9	130668957	G	A	0.172962	0.0754	0.0663	0.2551	0.27452	0.0406927	1.51795e-11	0.274661	0.24492	0.262104	NA	NA	0.949352
CMB_deep	cg14457284	9	GFI1B;GFI1B	135852984	rs10119210	9	135853102	C	T	0.483101	-0.0136	0.047	0.7717	-0.3555	0.0323675	4.60194e-28	0.038256	0.132254	0.772381	0.904771	17	0.98447
CMB_deep	cg05001389	9	GFI1B;GFI1B	135853034	rs10119210	9	135853102	C	T	0.483101	-0.0136	0.047	0.7717	-0.508727	0.0319223	3.54146e-57	0.0267334	0.0924027	0.772341	0.790303	20	0.98447
CMB_deep	cg20143773	9	GFI1B;GFI1B	135863521	rs62579579	9	135863295	A	G	0.267396	0.0008	0.0505	0.9876	-0.235716	0.0364799	1.03644e-10	-0.00339391	0.214242	0.987361	0.192976	3	0.992939
CMB_deep	cg12658925	9	GFI1B;GFI1B	135865263	rs606141	9	135862479	A	G	0.173956	0.0719	0.0582	0.2168	0.238357	0.0394671	1.54699e-09	0.301648	0.249228	0.226151	0.652807	9	0.949352
CMB_deep	cg04703696	9	GBGT1	136036629	rs2073924	9	136037742	A	G	0.182903	0.0182	0.0594	0.7596	0.805036	0.0375842	8.79021e-102	0.0226077	0.0737931	0.759326	0.327176	16	0.98447
CMB_deep	cg14653977	9	GBGT1	136038692	rs7854638	9	136036307	G	C	0.185885	0.034	0.06	0.5708	0.253722	0.0400345	2.33398e-10	0.134005	0.237423	0.572472	0.870184	5	0.98447
CMB_deep	cg14472025	9	GBGT1	136039125	rs34907858	9	136031814	T	G	0.0894632	-0.0071	0.1011	0.9442	0.349366	0.0595895	4.54917e-09	-0.0203225	0.289402	0.944017	NA	NA	0.984763
CMB_deep	cg14440550	9	ABO	136131118	rs8176722	9	136132754	A	C	0.11332	-0.0201	0.0807	0.8029	-1.71079	0.0410436	0	0.011749	0.047172	0.80331	0.269578	20	0.98447
CMB_deep	cg12020464	9	ABO	136131183	rs8176730	9	136132525	C	T	0.11332	-0.0201	0.0808	0.8031	-1.88803	0.0372539	0	0.010646	0.0427964	0.803547	0.257985	20	0.98447
CMB_deep	cg00017475	9	ABO	136131707	rs8176725	9	136132617	A	G	0.114314	0.029	0.0776	0.709	-0.529599	0.0527415	1.00225e-23	-0.0547584	0.146627	0.708812	0.533398	20	0.98447
CMB_deep	cg13850847	9	ABO	136131739	rs7873522	9	136131905	C	T	0.335984	-0.0004	0.0455	0.9927	-0.826153	0.0301004	7.63265e-166	0.000484172	0.0550745	0.992986	0.531317	20	0.992986
CMB_deep	cg14636261	9	ABO	136133628	rs7469795	9	136130893	C	T	0.311133	-0.0258	0.0504	0.609	-0.407886	0.0338498	1.94264e-33	0.063253	0.123675	0.609041	0.497166	20	0.98447
CMB_deep	cg11879188	9	ABO	136149908	rs582094	9	136145484	T	A	0.370775	0.0691	0.0479	0.1498	0.935527	0.0323937	2.13502e-183	0.0738621	0.0512649	0.149643	0.759271	20	0.87022
CMB_deep	cg21160290	9	ABO	136149941	rs554833	9	136147160	T	C	0.371769	0.0634	0.0479	0.1855	1.34322	0.0236474	0	0.0472	0.0356703	0.185758	0.776387	20	0.87022
CMB_deep	cg22535403	9	ABO	136150032	rs554833	9	136147160	T	C	0.371769	0.0634	0.0479	0.1855	1.31203	0.0248586	0	0.0483221	0.0365198	0.185777	0.700721	20	0.87022
CMB_deep	cg13506600	9	ABO	136150361	rs687621	9	136137065	G	A	0.370775	0.0742	0.0449	0.09807	0.675267	0.0357579	1.53228e-79	0.109882	0.0667463	0.0997082	0.878465	20	0.87022
CMB_deep	cg07241568	9	ABO	136150823	rs550057	9	136146597	T	C	0.282306	0.0754	0.0522	0.1492	0.648122	0.0394888	1.5491e-60	0.116336	0.0808517	0.150184	0.725876	20	0.87022
CMB_deep	cg24267699	9	ABO	136151359	rs582094	9	136145484	T	A	0.370775	0.0691	0.0479	0.1498	0.906922	0.033381	1.51818e-162	0.0761918	0.0528904	0.149709	0.918059	20	0.87022
CMB_deep	cg06818865	9	ABO	136151958	rs8176649	9	136147295	A	G	0.379722	-0.0265	0.0461	0.5659	-0.591024	0.0321899	2.71996e-75	0.0448374	0.0780384	0.565592	0.431321	20	0.98447
CMB_deep	cg25307641	9	SURF2;SURF1	136222163	rs3124752	9	136264493	T	C	0.461233	0.0111	0.0433	0.7973	-0.184882	0.033113	2.35911e-08	-0.0600383	0.23445	0.797888	0.641159	5	0.98447
CMB_deep	cg21241477	9	SURF1;SURF2	136223965	rs658517	9	136222490	G	A	0.465209	0.0163	0.043	0.7044	0.877226	0.028252	1.13911e-211	0.0185813	0.0490218	0.704657	0.628855	20	0.98447
CMB_deep	cg02257517	9	SLC2A6;SLC2A6	136340262	rs1054379	9	136335824	T	C	0.0974155	-0.0611	0.076	0.4211	-0.533789	0.0527037	4.14598e-24	0.114465	0.142826	0.422885	0.964452	20	0.949352
CMB_deep	cg25020204	9	DBH	136500234	rs1611114	9	136500203	T	C	0.267396	0.0287	0.0513	0.5752	-0.260616	0.0375968	4.15331e-12	-0.110124	0.197481	0.57709	0.992312	9	0.98447
CMB_deep	cg06708731	9	DBH	136501420	rs4744534	9	136562165	A	G	0.359841	-0.0016	0.0483	0.9729	0.248174	0.0353566	2.23198e-12	-0.00644709	0.194624	0.973574	0.264939	10	0.98866
CMB_deep	cg14581628	9	DBH	136503185	rs10993770	9	136564575	A	C	0.383698	0.0334	0.0458	0.4657	0.303327	0.0350742	5.23379e-18	0.110112	0.151528	0.467423	0.587256	10	0.949352
CMB_deep	cg14368247	9	DBH	136516616	rs7864658	9	136515284	G	A	0.477137	-0.013	0.0461	0.7782	0.230037	0.0316471	3.62629e-13	-0.0565126	0.200553	0.778109	0.704433	5	0.98447
CMB_deep	cg13521156	9	DBH	136520852	rs61149283	9	136519258	G	A	0.135189	-0.0459	0.0687	0.5039	0.273729	0.0456035	1.94459e-09	-0.167684	0.252528	0.506677	0.927603	12	0.949352
CMB_deep	cg13651137	9	DBH	136522662	rs916620	9	136596750	T	C	0.34493	-0.0215	0.0466	0.645	0.206402	0.0334815	7.06362e-10	-0.104166	0.226404	0.645454	0.986883	13	0.98447
CMB_deep	cg14138047	9	DBH	136522716	rs129915	9	136524918	G	A	0.32505	0.0384	0.0489	0.4328	-0.299289	0.0365859	2.82787e-16	-0.128304	0.164138	0.434401	0.680656	20	0.949352
CMB_deep	cg14007688	9	DBH	136522927	rs2073837	9	136522928	A	G	0.342942	0.0297	0.0478	0.5352	-1.36426	0.0202654	0	-0.02177	0.0350388	0.534394	0.476069	20	0.980641
CMB_deep	cg10746447	11	MAML2	95809716	rs9645610	11	95803410	C	T	0.195825	0.0083	0.0584	0.8865	-0.435434	0.043	4.21995e-24	-0.0190614	0.134132	0.886994	0.0980288	14	0.98447
CMB_deep	cg11588317	11	MAML2	95837120	rs7938402	11	95839646	T	G	0.280318	0.049	0.0449	0.2751	0.54972	0.0344273	2.15046e-57	0.0891363	0.0818685	0.276253	0.0204084	20	0.949352
CMB_deep	cg01219426	11	MAML2	95856658	rs10831488	11	95853372	A	C	0.359841	-0.0418	0.0464	0.3676	0.209936	0.0337209	4.79411e-10	-0.199108	0.223322	0.37262	NA	NA	0.949352
CMB_deep	cg18219522	11	MAML2	95870414	rs7115104	11	95864253	C	G	0.145129	-0.076	0.0646	0.2397	-0.778303	0.044965	4.01853e-67	0.0976483	0.0831926	0.24049	0.175068	20	0.949352
CMB_deep	cg22637890	11	MAML2	95954652	rs722147	11	95961510	T	C	0.0755467	0.0654	0.0761	0.3899	0.314874	0.0535987	4.23716e-09	0.207702	0.244256	0.395133	0.155618	4	0.949352
CMB_deep	cg22978477	11	MAML2	96040893	rs115760450	11	96002831	C	T	0.0328032	0.0059	0.1197	0.9607	-1.95895	0.068058	3.44747e-182	-0.00301182	0.0611043	0.960688	0.677131	20	0.987431
CMB_deep	cg06716182	11	MAML2	96074944	rs143186626	11	95983462	T	C	0.0387674	0.1401	0.146	0.337	0.701748	0.0793625	9.37595e-19	0.199644	0.209273	0.34009	0.737676	5	0.949352
CMB_deep	cg13275129	11	MAML2;MAML2	96076288	rs11021542	11	96076289	G	C	0.276342	-0.0013	0.0462	0.9777	-1.38877	0.0174059	0	0.00093608	0.0332669	0.977552	0.300169	20	0.98866
CMB_deep	cg10825847	11	CASP5;CASP5;CASP5;CASP5;CASP5;CASP5	104894216	rs3181317	11	104880331	T	C	0.337972	0.0319	0.0443	0.4712	0.198538	0.03283	1.4715e-09	0.160675	0.224707	0.474585	0.183056	3	0.949352
CMB_deep	cg11304234	11	IL18;IL18	112034801	rs10891343	11	112080384	T	C	0.487078	0.0146	0.0425	0.7302	0.211074	0.0321845	5.44463e-11	0.0691701	0.201627	0.731554	0.327961	17	0.98447
CMB_deep	cg26534425	11	IL18	112034925	rs10891343	11	112080384	T	C	0.487078	0.0146	0.0425	0.7302	0.195636	0.0325873	1.93172e-09	0.0746284	0.217596	0.731622	0.199365	10	0.98447
CMB_deep	cg08203715	11	ST3GAL4;ST3GAL4	126226154	rs59379014	11	126228000	T	C	0.0656064	0.1518	0.0917	0.09787	-0.780622	0.0627061	1.41774e-35	-0.19446	0.118504	0.100807	0.691733	20	0.87022
CMB_deep	cg19008371	11	ST3GAL4	126226766	rs78471630	11	126221298	T	G	0.055666	0.1421	0.1063	0.1813	-0.391451	0.068177	9.37362e-09	-0.363008	0.278816	0.19293	0.535455	6	0.88055
CMB_deep	cg05055844	11	ST3GAL4	126275997	rs10790802	11	126277812	T	C	0.417495	0.1124	0.0439	0.0104	0.586968	0.0310016	6.04069e-80	0.191493	0.0754719	0.0111721	0.455836	20	0.87022
CMB_deep	cg00292447	11	ST3GAL4	126276006	rs56710099	11	126245377	A	G	0.105368	-0.1217	0.0833	0.1442	-0.571568	0.0531338	5.48388e-27	0.212923	0.147077	0.147703	0.124177	20	0.87022
CMB_deep	cg01572652	12	C12orf42;C12orf42	103695883	rs12229882	12	103789701	A	G	0.141153	-0.0199	0.0788	0.8006	0.348177	0.0465895	7.82097e-14	-0.0571548	0.226451	0.800736	0.849016	6	0.98447
CMB_deep	cg27663938	12	C12orf42;C12orf42	103696381	rs7139385	12	103897139	T	C	0.190855	0.0547	0.0605	0.366	-0.259322	0.0423924	9.52482e-10	-0.210935	0.235835	0.3711	0.525827	12	0.949352
CMB_deep	cg17063780	12	C12orf42;C12orf42	103816811	rs12298824	12	103868698	G	T	0.157058	-0.0479	0.0597	0.4217	0.266172	0.0437862	1.21012e-09	-0.179959	0.226236	0.426354	0.765671	6	0.949352
CMB_deep	cg02619087	12	C12orf42;C12orf42	103838906	rs12308341	12	103852745	A	G	0.144135	-0.0366	0.0643	0.5693	0.309178	0.0463874	2.64434e-11	-0.118378	0.208728	0.570617	0.970884	4	0.98447
CMB_deep	cg18798446	12	C12orf42;C12orf42	103862780	rs10861020	12	103859726	G	C	0.157058	-0.0282	0.0607	0.6426	0.31816	0.0447833	1.20817e-12	-0.0886346	0.191192	0.642942	0.997231	7	0.98447
CMB_deep	cg25935014	12	C12orf42;C12orf42	103889042	rs12422517	12	103889031	A	G	0.324056	0.0311	0.0461	0.5003	0.38291	0.0354839	3.79245e-27	0.0812201	0.120629	0.500753	0.525454	20	0.949352
CMB_deep	cg26381364	12	C12orf42;C12orf42	103889772	rs4499092	12	103934387	T	C	0.172962	-0.0093	0.0558	0.8671	-0.299017	0.0422198	1.41686e-12	0.0311019	0.186663	0.867669	0.583647	8	0.98447
CMB_deep	cg11342468	12	C12orf42;C12orf42	103889784	rs2374050	12	103895177	T	C	0.184891	0.059	0.0566	0.2977	0.26072	0.0408903	1.81663e-10	0.226296	0.219973	0.303599	0.136969	9	0.949352
CMB_deep	cg13702005	12	C12orf42;C12orf42	103889789	rs10778260	12	103925240	C	T	0.192843	0.015	0.0534	0.7789	-0.246408	0.0411271	2.08066e-09	-0.0608746	0.216952	0.779024	0.0813502	5	0.98447
CMB_deep	cg12814529	12	C12orf42;C12orf42	103890083	rs2374047	12	103934820	A	T	0.171968	-0.0081	0.0558	0.8849	0.262351	0.0419973	4.18794e-10	-0.0308747	0.21275	0.884614	0.81601	13	0.98447
CMB_deep	cg06824277	12	C12orf42;C12orf42	103890274	rs10778260	12	103925240	C	T	0.192843	0.015	0.0534	0.7789	0.533648	0.0414538	6.36087e-38	0.0281084	0.10009	0.778839	0.480235	20	0.98447
CMB_deep	cg16497413	12	MMAB	109992779	rs7970557	12	110002133	T	C	0.176938	-0.0215	0.0592	0.7161	0.400983	0.0425083	3.98296e-21	-0.0536182	0.147747	0.716674	0.57273	20	0.98447
CMB_deep	cg19816075	12	OAS3	113408421	rs34941832	12	113436454	T	C	0.136183	-0.0369	0.0707	0.6019	-0.641612	0.0446008	6.36601e-47	0.0575114	0.110264	0.601962	0.332368	10	0.98447
CMB_deep	cg09253125	12	IQCD;TPCN1;IQCD;TPCN1	113658854	rs61943583	12	113663606	A	G	0.0894632	-0.1884	0.1089	0.0835	-0.373949	0.06102	8.88211e-10	0.503812	0.302598	0.0959216	0.63728	3	0.87022
CMB_deep	cg11930955	12	TPCN1;TPCN1;IQCD	113660045	rs2059767	12	113730264	A	G	0.0934394	-0.2097	0.1087	0.05384	-0.349148	0.0629892	2.97361e-08	0.600605	0.329646	0.0684597	0.956941	5	0.87022
CMB_deep	cg21110337	12	TPCN1;TPCN1	113671028	rs61943639	12	113725608	T	C	0.0884692	-0.1942	0.1105	0.07899	-0.781488	0.0628198	1.58207e-35	0.2485	0.142801	0.0818263	0.452357	18	0.87022
CMB_deep	cg15125438	12	TPCN1;TPCN1	113684389	rs12298653	12	113728988	C	T	0.0934394	-0.1483	0.1016	0.1443	-0.458469	0.0615449	9.38101e-14	0.323468	0.225821	0.152027	0.0605166	6	0.87022
CMB_deep	cg12914100	12	TPCN1;TPCN1	113734359	rs61943568	12	113650020	A	G	0.0894632	-0.1908	0.1089	0.07961	0.499817	0.0621953	9.26283e-16	-0.38174	0.222998	0.0869236	0.519333	13	0.87022
CMB_deep	cg14101638	12	HNF1A	121416612	rs2393791	12	121423956	C	T	0.416501	-0.0446	0.0437	0.3065	0.450474	0.0310096	8.17904e-48	-0.0990068	0.097248	0.308637	0.116664	20	0.949352
CMB_deep	cg02248514	14	AKAP6	32842070	rs7494316	14	32842066	T	C	0.393638	-0.0715	0.045	0.1122	-0.814298	0.0299496	8.7767e-163	0.0878057	0.0553566	0.112698	0.353549	16	0.87022
CMB_deep	cg13811867	14	AKAP6	32896478	rs17099069	14	32896479	A	G	0.0497018	0.009	0.1313	0.9453	-3.17054	0.0548577	0	-0.00283863	0.0414125	0.945352	0.79479	20	0.984763
CMB_deep	cg09998151	14	AKAP6	32926900	rs4329831	14	32926901	G	A	0.482107	0.0591	0.0432	0.1711	1.25686	0.0174762	0	0.0470219	0.0343776	0.171372	0.813032	20	0.87022
CMB_deep	cg01606800	14	SERPINA1;SERPINA1;SERPINA1;SERPINA1;SERPINA1;SERPINA1;SERPINA1;SERPINA1;SERPINA1;SERPINA1;SERPINA1	94855990	rs8008743	14	94857010	G	C	0.498012	0.0721	0.0429	0.09302	-0.277231	0.0325244	1.54434e-17	-0.260072	0.157724	0.0991669	0.160577	19	0.87022
CMB_deep	cg02181506	14	SERPINA1;SERPINA1;SERPINA1;SERPINA1;SERPINA1;SERPINA1;SERPINA1;SERPINA1;SERPINA1;SERPINA1;SERPINA1;SERPINA1;SERPINA1;SERPINA1;SERPINA1;SERPINA1;SERPINA1;SERPINA1;SERPINA1;SERPINA1	94856984	rs1570141	14	94856637	A	G	0.439364	-0.0784	0.0437	0.07242	-0.300453	0.0329802	8.23111e-20	0.260939	0.148241	0.0783667	0.970305	12	0.87022
CMB_deep	cg10524915	14	SERPINA1;SERPINA1;SERPINA1;SERPINA1;SERPINA1;SERPINA1;SERPINA1;SERPINA1;SERPINA1;SERPINA1	94857046	rs1122629	14	94855831	A	G	0.507952	0.0591	0.0432	0.1713	0.259418	0.0327392	2.30389e-15	0.227818	0.16899	0.177623	0.607202	10	0.87022
CMB_deep	cg04179148	14	SERPINA1;SERPINA1;SERPINA1;SERPINA1;SERPINA1;SERPINA1;SERPINA1;SERPINA1;SERPINA1;SERPINA1	94858339	rs2402446	14	94866137	T	A	0.471173	-0.062	0.0431	0.1501	-0.326785	0.0319914	1.70271e-24	0.189727	0.133192	0.154313	0.699442	19	0.87022
CMB_deep	cg18676586	16	TNFRSF17	12058834	rs2869492	16	12071341	C	T	0.416501	-0.0785	0.0433	0.06992	0.188339	0.0344285	4.48923e-08	-0.416802	0.242201	0.0852704	0.0234346	14	0.87022
CMB_deep	cg02368508	16	TNFRSF17	12060182	rs2869492	16	12071341	C	T	0.416501	-0.0785	0.0433	0.06992	0.345594	0.033493	5.81874e-25	-0.227145	0.127211	0.074167	0.0622888	20	0.87022
CMB_deep	cg09319797	16	TNFRSF17	12061715	rs8050827	16	12119676	T	G	0.397614	-0.051	0.0442	0.2492	0.237141	0.0332922	1.05581e-12	-0.215062	0.188817	0.254704	0.0554439	10	0.949352
CMB_deep	cg24089111	17	SARM1;VTN	26697498	rs59046213	17	26706435	T	G	0.0795229	0.1135	0.0843	0.178	-0.451819	0.0584373	1.06125e-14	-0.251207	0.189387	0.1847	0.832275	7	0.87022
CMB_deep	cg19923798	17	SARM1;VTN	26698570	rs111502247	17	26698470	C	T	0.0805169	0.1207	0.0835	0.1481	-0.403832	0.0565806	9.51889e-13	-0.298887	0.210967	0.156557	0.479548	3	0.87022
CMB_deep	cg20686234	17	SARM1	26699485	rs12165032	17	26704830	C	T	0.0805169	0.0564	0.1088	0.6039	0.351176	0.0638072	3.71894e-08	0.160603	0.311187	0.605786	NA	NA	0.98447
CMB_deep	cg14592794	17	SARM1	26700958	rs16964224	17	26658162	G	A	0.0775348	0.1213	0.0855	0.156	-0.618256	0.0596344	3.48749e-25	-0.196197	0.139581	0.159839	0.240287	15	0.87022
CMB_deep	cg25356504	17	SARM1	26707476	rs145923966	17	26706361	A	G	0.0795229	0.073	0.1065	0.4931	0.39769	0.0594938	2.31618e-11	0.18356	0.269201	0.495321	0.933325	6	0.949352
CMB_deep	cg17471102	19	FUT3;FUT3;FUT3;FUT3	5851255	rs778798	19	5839613	A	C	0.266402	-0.0108	0.0529	0.8388	0.473804	0.0369751	1.36621e-37	-0.0227942	0.111664	0.83825	0.353419	20	0.98447
CMB_deep	cg26899156	19	FUT3;FUT3;FUT3;FUT3;FUT3;FUT3;FUT3;FUT3	5851465	rs778804	19	5832692	A	T	0.243539	-0.0172	0.0535	0.7475	0.368793	0.0374092	6.3076e-23	-0.0466386	0.145145	0.747965	0.339288	17	0.98447
CMB_deep	cg05306773	19	FUT3;FUT3;FUT3;FUT3	5851616	rs778798	19	5839613	A	C	0.266402	-0.0108	0.0529	0.8388	0.256674	0.0372587	5.61955e-12	-0.0420767	0.206188	0.838299	0.382056	16	0.98447
CMB_deep	cg02776148	19	ICAM1	10395489	rs34403566	19	10407854	C	T	0.407555	0.0292	0.0436	0.5023	0.258508	0.0318886	5.20629e-16	0.112956	0.169235	0.504484	0.12011	9	0.949352
CMB_deep	cg00500176	19	ICAM4;ICAM4;ICAM4;ICAM1	10396158	rs281438	19	10399375	G	T	0.27336	0.0345	0.0493	0.4835	-0.349886	0.0346652	5.91478e-24	-0.0986035	0.141241	0.485101	0.395371	18	0.949352
CMB_deep	cg00500176_172	19	ICAM4;ICAM4;ICAM4;ICAM1	10396158	rs281438	19	10399375	G	T	0.27336	0.0345	0.0493	0.4835	-0.349886	0.0346652	5.91478e-24	-0.0986035	0.141241	0.485101	0.395371	18	0.949352
CMB_deep	cg20036207	19	ICAM4;ICAM4;ICAM4;ICAM1	10397031	rs281436	19	10397131	A	G	0.275348	0.0341	0.0492	0.4884	-1.08297	0.0266951	0	-0.0314875	0.0454373	0.488317	0.194646	20	0.949352
CMB_deep	cg20036207_174	19	ICAM4;ICAM4;ICAM4;ICAM1	10397031	rs281436	19	10397131	A	G	0.275348	0.0341	0.0492	0.4884	-1.08297	0.0266951	0	-0.0314875	0.0454373	0.488317	0.194646	20	0.949352
CMB_deep	cg09258150	19	ICAM4;ICAM4;ICAM4	10397429	rs281436	19	10397131	A	G	0.275348	0.0341	0.0492	0.4884	-0.20253	0.0345437	4.54572e-09	-0.16837	0.244618	0.491266	0.659086	3	0.949352
CMB_deep	cg00595030	19	ICAM4;ICAM4;ICAM4	10398582	rs3093029	19	10399551	G	C	0.0984095	-0.137	0.0933	0.142	0.385509	0.0518808	1.08049e-13	-0.355374	0.246698	0.149719	0.125983	11	0.87022
CMB_deep	cg14016200	19	ICAM5;ICAM4;ICAM4;ICAM4	10399157	rs3093029	19	10399551	G	C	0.0984095	-0.137	0.0933	0.142	0.510589	0.0512652	2.28616e-23	-0.268318	0.184705	0.146313	0.244862	20	0.87022
CMB_deep	cg20716515	19	PLAUR;PLAUR;PLAUR	44172263	rs344782	19	44172890	A	C	0.481113	0.0068	0.0432	0.8751	-0.319318	0.0330662	4.59396e-22	-0.0212954	0.135306	0.87494	0.300336	20	0.98447
CMB_deep	cg20445035	19	PLAUR;PLAUR;PLAUR	44174593	rs344786	19	44171142	T	C	0.249503	0.0794	0.0518	0.1253	0.26669	0.0385849	4.7864e-12	0.297724	0.198952	0.134534	0.55773	6	0.87022
CMB_deep	cg17168630	19	PLAUR;PLAUR;PLAUR	44174930	rs10775541	19	44181531	C	T	0.197813	0.0557	0.0552	0.3127	0.257831	0.0411601	3.74994e-10	0.216033	0.216854	0.319145	0.636328	6	0.949352
CMB_deep	cg05927401	19	NLRP12;NLRP12;NLRP12	54311615	rs744759	19	54312130	G	C	0.290258	0.0295	0.053	0.578	-0.301291	0.0360407	6.28607e-17	-0.097912	0.176299	0.578639	0.275421	12	0.98447
CMB_deep	cg22642498	19	NLRP12;NLRP12	54312855	rs3974832	19	54312437	G	A	0.166998	0.0201	0.06	0.7382	0.312348	0.0422815	1.49784e-13	0.0643513	0.192291	0.737885	0.661671	7	0.98447
CMB_deep	cg00420742	19	NLRP12;NLRP12	54313004	rs146117463	19	54329672	A	G	0.0894632	0.1423	0.0864	0.09975	-0.378438	0.0524103	5.17266e-13	-0.376019	0.234171	0.108329	0.698289	3	0.87022
CMB_deep	cg22337438	19	NLRP12;NLRP12	54327437	rs4806513	19	54329157	C	T	0.394632	0.0459	0.0529	0.3856	-0.223092	0.0335206	2.82576e-11	-0.205745	0.239129	0.389572	0.459643	9	0.949352

## Sheet: Table S8
Table S8 mQTL probes identified in the SMR analysis for brain tissue.
GWAS	probeID	ProbeChr	Gene	Probe_bp	topSNP	topSNP_chr	topSNP_bp	A1	A2	Freq	b_GWAS	se_GWAS	p_GWAS	b_eQTL	se_eQTL	p_eQTL	b_SMR	se_SMR	p_SMR	p_HEIDI	nsnp_HEIDI	FDR
SVS	cg07691531	8	NAPRT	144660659	rs2305496	8	144659949	C	A	0.904573	-0.0024	0.0382	0.9493	-0.615775	0.0751627	2.55718e-16	0.00389753	0.0620374	0.949906	0.399715	9	0.949906
SVS	cg13966005	9	ABO	136127999	rs34039247	9	136127956	C	A	0.101392	-0.0163	0.0474	0.7312	0.640156	0.0729514	1.70746e-18	-0.0254625	0.0741013	0.731133	0.814276	14	0.940029
SVS	cg08027643	12	C12orf42	103828459	rs10861008	12	103828570	C	A	0.689861	-0.0278	0.0253	0.2704	-0.401915	0.0598673	1.90095e-11	0.0691688	0.0637862	0.278194	0.63468	5	0.534954
SVS	cg25387410	19	FUT3	5844109	rs17855739	19	5831840	C	T	0.95825	-0.024	0.0611	0.6946	1.26133	0.0614579	1.33004e-93	-0.0190276	0.0484499	0.694521	0.161481	8	0.940029
SVS	cg24480735	19	NLRP12	54219381	rs2217653	19	54223164	C	T	0.255467	-0.0347	0.0271	0.1997	0.63827	0.0648148	7.02027e-23	-0.0543657	0.0428159	0.204172	0.955049	10	0.534954
SVS	cg12280326	19	NLRP12	54227319	rs76402828	19	54231949	T	C	0.0745527	0.0038	0.0595	0.9488	-0.764534	0.108888	2.19806e-12	-0.00497035	0.0778284	0.949079	NA	NA	0.949906
SVS	cg17129943	19	NLRP12	54238841	rs4803168	19	54227286	G	A	0.276342	-0.0542	0.0297	0.06807	0.911261	0.100297	1.03137e-19	-0.059478	0.0332431	0.0735856	0.999077	15	0.534954
SVS	cg01525560	19	NLRP12	54239701	rs10413881	19	54241207	G	C	0.150099	0.0501	0.0474	0.2902	-0.588368	0.0931593	2.68909e-10	-0.0851508	0.0816822	0.297196	NA	NA	0.534954
SVS	cg04727458	19	NLRP12	54269519	rs12459992	19	54276722	C	G	0.715706	-0.0329	0.027	0.223	-0.553727	0.0581068	1.58081e-21	0.0594155	0.0491575	0.226787	0.715875	12	0.534954
FA	cg07691531	8	NAPRT	144660659	rs2305496	8	144659949	C	A	0.904573	0.117218	0.0719708	0.103398	-0.615775	0.0751627	2.55718e-16	-0.190358	0.119166	0.11017	0.806791	9	0.495767
FA	cg13966005	9	ABO	136127999	rs34039247	9	136127956	C	A	0.101392	-0.0507974	0.0820894	0.536053	0.640156	0.0729514	1.70746e-18	-0.0793516	0.128552	0.537055	0.777281	14	0.857897
FA	cg08027643	12	C12orf42	103828459	rs11111583	12	103834167	C	G	0.689861	0.0143338	0.0461687	0.756211	-0.401915	0.0598673	1.90095e-11	-0.0356637	0.114994	0.756459	0.846982	6	0.857897
FA	cg25387410	19	FUT3	5844109	rs17855739	19	5831840	C	T	0.95825	0.0248808	0.107052	0.816215	1.26133	0.0614579	1.33004e-93	0.0197259	0.084878	0.816225	0.438263	8	0.857897
FA	cg24480735	19	NLRP12	54219381	rs2217653	19	54223164	C	T	0.255467	0.028549	0.0470117	0.543677	0.63827	0.0648148	7.02027e-23	0.0447287	0.0737948	0.544433	0.58999	10	0.857897
FA	cg12280326	19	NLRP12	54227319	rs76402828	19	54231949	T	C	0.0745527	0.0209394	0.083781	0.802644	-0.764534	0.108888	2.19806e-12	-0.0273885	0.109654	0.802764	NA	NA	0.857897
FA	cg17129943	19	NLRP12	54238841	rs4803168	19	54227286	G	A	0.276342	-0.00825825	0.0461133	0.857872	0.911261	0.100297	1.03137e-19	-0.00906244	0.0506136	0.857897	0.14295	15	0.857897
FA	cg01525560	19	NLRP12	54239701	rs10413881	19	54241207	G	C	0.150099	-0.126752	0.0647262	0.0502136	-0.588368	0.0931593	2.68909e-10	0.21543	0.115177	0.061424	NA	NA	0.495767
FA	cg04727458	19	NLRP12	54269519	rs12459992	19	54276722	C	G	0.715706	-0.0376302	0.047356	0.426843	-0.553727	0.0581068	1.58081e-21	0.067958	0.0858191	0.428433	0.733071	12	0.857897
WMPVS	cg07691531	8	NAPRT	144660659	rs2305496	8	144659949	C	A	0.904573	-0.0045	0.0062	0.849	-0.615775	0.0751627	2.55718e-16	0.00730786	0.010108	0.469695	0.0536253	9	0.743637
WMPVS	cg13966005	9	ABO	136127999	rs34039247	9	136127956	C	A	0.101392	0.0021	0.0071	0.7396	0.640156	0.0729514	1.70746e-18	0.00328045	0.0110973	0.76753	0.345187	14	0.863472
WMPVS	cg08027643	12	C12orf42	103828459	rs11111583	12	103834167	C	G	0.689861	-0.0055	0.004	0.1698	-0.401915	0.0598673	1.90095e-11	0.0136845	0.0101589	0.177968	0.448864	6	0.743637
WMPVS	cg25387410	19	FUT3	5844109	rs17855739	19	5831840	C	T	0.95825	-0.0103	0.0092	0.155	1.26133	0.0614579	1.33004e-93	-0.00816601	0.00730475	0.263608	0.476957	8	0.743637
WMPVS	cg24480735	19	NLRP12	54219381	rs2217653	19	54223164	C	T	0.255467	0.0064	0.004	0.2539	0.63827	0.0648148	7.02027e-23	0.0100271	0.00634912	0.114269	0.767723	10	0.743637
WMPVS	cg12280326	19	NLRP12	54227319	rs76402828	19	54231949	T	C	0.0745527	0.0004	0.0073	0.8387	-0.764534	0.108888	2.19806e-12	-0.000523195	0.00954859	0.956303	NA	NA	0.956303
WMPVS	cg17129943	19	NLRP12	54238841	rs4803168	19	54227286	G	A	0.276342	0.0034	0.004	0.3695	0.911261	0.100297	1.03137e-19	0.00373109	0.00440869	0.397383	0.226852	15	0.743637
WMPVS	cg01525560	19	NLRP12	54239701	rs10413881	19	54241207	G	C	0.150099	-0.0026	0.0056	0.3528	-0.588368	0.0931593	2.68909e-10	0.004419	0.00954353	0.643338	NA	NA	0.827149
WMPVS	cg04727458	19	NLRP12	54269519	rs12459992	19	54276722	C	G	0.715706	-0.0028	0.0041	0.149	-0.553727	0.0581068	1.58081e-21	0.00505664	0.00742336	0.495758	0.787632	12	0.743637
BGPVS	cg07691531	8	NAPRT	144660659	rs2305496	8	144659949	C	A	0.904573	0.0063	0.0061	0.2182	-0.615775	0.0751627	2.55718e-16	-0.010231	0.00998462	0.305516	0.137737	9	0.799697
BGPVS	cg13966005	9	ABO	136127999	rs34039247	9	136127956	C	A	0.101392	-0.0041	0.0069	0.4636	0.640156	0.0729514	1.70746e-18	-0.00640469	0.0108033	0.553285	0.401362	14	0.799697
BGPVS	cg08027643	12	C12orf42	103828459	rs11111583	12	103834167	C	G	0.689861	-0.0021	0.0039	0.5887	-0.401915	0.0598673	1.90095e-11	0.00522498	0.0097347	0.591449	0.750142	6	0.799697
BGPVS	cg25387410	19	FUT3	5844109	rs17855739	19	5831840	C	T	0.95825	-0.0033	0.0089	0.3958	1.26133	0.0614579	1.33004e-93	-0.00261629	0.00705722	0.710842	0.855419	8	0.799697
BGPVS	cg24480735	19	NLRP12	54219381	rs2217653	19	54223164	C	T	0.255467	-0.0018	0.0039	0.9082	0.63827	0.0648148	7.02027e-23	-0.00282012	0.00611697	0.644775	0.988557	10	0.799697
BGPVS	cg12280326	19	NLRP12	54227319	rs76402828	19	54231949	T	C	0.0745527	-0.0075	0.0071	0.6735	-0.764534	0.108888	2.19806e-12	0.0098099	0.00939122	0.296216	NA	NA	0.799697
BGPVS	cg17129943	19	NLRP12	54238841	rs4803168	19	54227286	G	A	0.276342	-0.003	0.0039	0.5406	0.911261	0.100297	1.03137e-19	-0.00329214	0.00429509	0.443386	0.936674	15	0.799697
BGPVS	cg01525560	19	NLRP12	54239701	rs10413881	19	54241207	G	C	0.150099	0.0031	0.0054	0.4478	-0.588368	0.0931593	2.68909e-10	-0.00526881	0.00921576	0.567514	NA	NA	0.799697
BGPVS	cg04727458	19	NLRP12	54269519	rs12459992	19	54276722	C	G	0.715706	0.0002	0.004	0.7981	-0.553727	0.0581068	1.58081e-21	-0.000361189	0.00722387	0.960123	0.52706	12	0.960123
CMBany	cg07691531	8	NAPRT	144660659	rs2305496	8	144659949	C	A	0.904573	0.0334	0.0469	0.4756	-0.615775	0.0751627	2.55718e-16	-0.0542406	0.0764514	0.478028	0.164837	9	0.715607
CMBany	cg13966005	9	ABO	136127999	rs34039247	9	136127956	C	A	0.101392	0.0646	0.0589	0.2721	0.640156	0.0729514	1.70746e-18	0.100913	0.0927247	0.27646	0.656381	14	0.645073
CMBany	cg08027643	12	C12orf42	103828459	rs10861008	12	103828570	C	A	0.689861	-0.0239	0.0362	0.5091	-0.401915	0.0598673	1.90095e-11	0.0594653	0.0905032	0.511148	0.388548	5	0.715607
CMBany	cg25387410	19	FUT3	5844109	rs17855739	19	5831840	C	T	0.95825	0.0065	0.0706	0.9262	1.26133	0.0614579	1.33004e-93	0.00515331	0.0559734	0.926645	0.893755	8	0.926645
CMBany	cg24480735	19	NLRP12	54219381	rs2217653	19	54223164	C	T	0.255467	0.0031	0.0332	0.9245	0.63827	0.0648148	7.02027e-23	0.00485688	0.0520179	0.92561	0.951048	10	0.926645
CMBany	cg17129943	19	NLRP12	54238841	rs4803168	19	54227286	G	A	0.276342	0.0655	0.0404	0.1051	0.911261	0.100297	1.03137e-19	0.0718784	0.0450345	0.110472	0.346048	12	0.645073
CMBany	cg04727458	19	NLRP12	54269519	rs12459992	19	54276722	C	G	0.715706	-0.0397	0.0338	0.2403	-0.553727	0.0581068	1.58081e-21	0.071696	0.0615028	0.243722	0.278728	11	0.645073
CMBlobar	cg07691531	8	NAPRT	144660659	rs2305496	8	144659949	C	A	0.904573	0.043	0.0588	0.4653	-0.615775	0.0751627	2.55718e-16	-0.0698307	0.095869	0.466371	0.193702	9	0.551721
CMBlobar	cg13966005	9	ABO	136127999	rs34039247	9	136127956	C	A	0.101392	0.0868	0.0714	0.2241	0.640156	0.0729514	1.70746e-18	0.135592	0.112601	0.228518	0.740807	14	0.551721
CMBlobar	cg08027643	12	C12orf42	103828459	rs10861008	12	103828570	C	A	0.689861	-0.0102	0.045	0.8207	-0.401915	0.0598673	1.90095e-11	0.0253785	0.112028	0.820783	0.674825	5	0.820783
CMBlobar	cg25387410	19	FUT3	5844109	rs17855739	19	5831840	C	T	0.95825	-0.0775	0.0886	0.382	1.26133	0.0614579	1.33004e-93	-0.0614433	0.0703073	0.382159	0.408661	8	0.551721
CMBlobar	cg24480735	19	NLRP12	54219381	rs2217653	19	54223164	C	T	0.255467	-0.0574	0.0408	0.1597	0.63827	0.0648148	7.02027e-23	-0.0899306	0.0645718	0.163704	0.84095	10	0.551721
CMBlobar	cg17129943	19	NLRP12	54238841	rs4803168	19	54227286	G	A	0.276342	0.0377	0.0499	0.4508	0.911261	0.100297	1.03137e-19	0.0413712	0.0549483	0.451502	0.0262021	12	0.551721
CMBlobar	cg04727458	19	NLRP12	54269519	rs12459992	19	54276722	C	G	0.715706	-0.0298	0.0414	0.4727	-0.553727	0.0581068	1.58081e-21	0.0538171	0.0749791	0.472904	0.484913	11	0.551721
CMBdeep	cg07691531	8	NAPRT	144660659	rs2305496	8	144659949	C	A	0.904573	-0.002	0.0759	0.9788	-0.615775	0.0751627	2.55718e-16	0.00324794	0.12326	0.978978	0.666296	9	0.978978
CMBdeep	cg13966005	9	ABO	136127999	rs34039247	9	136127956	C	A	0.101392	0.1719	0.1064	0.1062	0.640156	0.0729514	1.70746e-18	0.268528	0.169003	0.112084	0.288189	14	0.287081
CMBdeep	cg08027643	12	C12orf42	103828459	rs10861008	12	103828570	C	A	0.689861	-0.0881	0.0556	0.1131	-0.401915	0.0598673	1.90095e-11	0.2192	0.142139	0.123035	0.0927051	5	0.287081
CMBdeep	cg25387410	19	FUT3	5844109	rs17855739	19	5831840	C	T	0.95825	-0.1254	0.1334	0.3471	1.26133	0.0614579	1.33004e-93	-0.0994192	0.105873	0.347707	0.113152	8	0.422293
CMBdeep	cg24480735	19	NLRP12	54219381	rs2217653	19	54223164	C	T	0.255467	0.0653	0.0485	0.1782	0.63827	0.0648148	7.02027e-23	0.102308	0.0766936	0.18221	0.689927	10	0.318868
CMBdeep	cg17129943	19	NLRP12	54238841	rs6509810	19	54226158	C	T	0.267396	0.0493	0.0538	0.3593	0.589155	0.0655846	2.63184e-19	0.0836792	0.0917911	0.361966	0.566462	10	0.422293
CMBdeep	cg04727458	19	NLRP12	54269519	rs12459992	19	54276722	C	G	0.715706	-0.0904	0.0505	0.07319	-0.553727	0.0581068	1.58081e-21	0.163257	0.0927953	0.0785219	0.599383	11	0.287081
